# Supplementary material for: Identification of key genes and diagnostic model associated with circadian rhythms and Parkinson’s disease by bioinformatics analysis
Source: Front Aging Neurosci. 2024 Oct 16;16:1458476. doi: 10.3389/fnagi.2024.1458476 (PMC11523131; doi:10.3389/fnagi.2024.1458476)
Supplement: Supplementary file 1 [file Data_Sheet_1.csv]

ONTOLOGY	ID	Description	BgRatio	pvalue	p.adjust	qvalue	geneID	Count
BP	GO:0034035	purine ribonucleoside bisphosphate metabolic process	21/18903	0.000177928	0.000177928	0.031372863	SULT1B1/TPST1	2
BP	GO:0050427	3'-phosphoadenosine 5'-phosphosulfate metabolic process	21/18903	0.000177928	0.000177928	0.031372863	SULT1B1/TPST1	2
BP	GO:0051923	sulfation	24/18903	0.000233453	0.000233453	0.031372863	SULT1B1/TPST1	2
BP	GO:0045766	positive regulation of angiogenesis	187/18903	0.000696794	0.000696794	0.054212531	GATA2/ADM/ANGPT2	3
BP	GO:1904018	positive regulation of vasculature development	187/18903	0.000696794	0.000696794	0.054212531	GATA2/ADM/ANGPT2	3
BP	GO:0006163	purine nucleotide metabolic process	476/18903	0.000917546	0.000917546	0.054212531	AK3/FHIT/SULT1B1/TPST1	4
BP	GO:0006953	acute-phase response	48/18903	0.000941288	0.000941288	0.054212531	ORM2/ORM1	2
BP	GO:0032731	positive regulation of interleukin-1 beta production	63/18903	0.001616011	0.001616011	0.060474921	ORM2/ORM1	2
BP	GO:0031100	animal organ regeneration	65/18903	0.001719159	0.001719159	0.060474921	ADM/ANGPT2	2
BP	GO:0032732	positive regulation of interleukin-1 production	74/18903	0.002221138	0.002221138	0.060474921	ORM2/ORM1	2
BP	GO:0021536	diencephalon development	76/18903	0.002341028	0.002341028	0.060474921	GATA2/CNTNAP2	2
BP	GO:1901616	organic hydroxy compound catabolic process	77/18903	0.002402103	0.002402103	0.060474921	CYP4F2/SULT1B1	2
BP	GO:0001892	embryonic placenta development	87/18903	0.003053933	0.003053933	0.060474921	GATA2/ADM	2
BP	GO:0003073	regulation of systemic arterial blood pressure	96/18903	0.003703705	0.003703705	0.060474921	CYP4F2/ADM	2
BP	GO:0120162	positive regulation of cold-induced thermogenesis	98/18903	0.00385612	0.00385612	0.060474921	LEPR/ALPL	2
BP	GO:0045765	regulation of angiogenesis	349/18903	0.004143889	0.004143889	0.060474921	GATA2/ADM/ANGPT2	3
BP	GO:1901342	regulation of vasculature development	355/18903	0.004346386	0.004346386	0.060474921	GATA2/ADM/ANGPT2	3
BP	GO:0032760	positive regulation of tumor necrosis factor production	105/18903	0.004412296	0.004412296	0.060474921	ORM2/ORM1	2
BP	GO:1903557	positive regulation of tumor necrosis factor superfamily cytokine production	109/18903	0.004745859	0.004745859	0.060474921	ORM2/ORM1	2
BP	GO:0006766	vitamin metabolic process	110/18903	0.004831027	0.004831027	0.060474921	CYP4F2/ALPL	2
BP	GO:0032611	interleukin-1 beta production	111/18903	0.004916903	0.004916903	0.060474921	ORM2/ORM1	2
BP	GO:0032651	regulation of interleukin-1 beta production	111/18903	0.004916903	0.004916903	0.060474921	ORM2/ORM1	2
BP	GO:0002526	acute inflammatory response	114/18903	0.005178767	0.005178767	0.060474921	ORM2/ORM1	2
BP	GO:0006805	xenobiotic metabolic process	118/18903	0.005537756	0.005537756	0.060474921	CYP4F2/SULT1B1	2
BP	GO:0050878	regulation of body fluid levels	390/18903	0.005648265	0.005648265	0.060474921	AK3/CYP4F2/ADM	3
BP	GO:0003014	renal system process	125/18903	0.006192815	0.006192815	0.060474921	CYP4F2/ADM	2
BP	GO:0033865	nucleoside bisphosphate metabolic process	126/18903	0.006289162	0.006289162	0.060474921	SULT1B1/TPST1	2
BP	GO:0033875	ribonucleoside bisphosphate metabolic process	126/18903	0.006289162	0.006289162	0.060474921	SULT1B1/TPST1	2
BP	GO:0034032	purine nucleoside bisphosphate metabolic process	126/18903	0.006289162	0.006289162	0.060474921	SULT1B1/TPST1	2
BP	GO:0032612	interleukin-1 production	130/18903	0.006681417	0.006681417	0.060474921	ORM2/ORM1	2
BP	GO:0032652	regulation of interleukin-1 production	130/18903	0.006681417	0.006681417	0.060474921	ORM2/ORM1	2
BP	GO:0042476	odontogenesis	135/18903	0.007187095	0.007187095	0.060474921	ADM/ALPL	2
BP	GO:0051384	response to glucocorticoid	142/18903	0.007923438	0.007923438	0.060474921	ADM/ALPL	2
BP	GO:0042060	wound healing	442/18903	0.007978726	0.007978726	0.060474921	AK3/CYP4F2/GATA2	3
BP	GO:0009150	purine ribonucleotide metabolic process	447/18903	0.008228663	0.008228663	0.060474921	AK3/SULT1B1/TPST1	3
BP	GO:0106106	cold-induced thermogenesis	147/18903	0.008469469	0.008469469	0.060474921	LEPR/ALPL	2
BP	GO:0120161	regulation of cold-induced thermogenesis	147/18903	0.008469469	0.008469469	0.060474921	LEPR/ALPL	2
BP	GO:0001890	placenta development	150/18903	0.008805043	0.008805043	0.060474921	GATA2/ADM	2
BP	GO:0043535	regulation of blood vessel endothelial cell migration	150/18903	0.008805043	0.008805043	0.060474921	GATA2/ANGPT2	2
BP	GO:0009259	ribonucleotide metabolic process	466/18903	0.00922083	0.00922083	0.060474921	AK3/SULT1B1/TPST1	3
BP	GO:0046886	positive regulation of hormone biosynthetic process	10/18903	0.009483846	0.009483846	0.060474921	ADM	1
BP	GO:0097267	omega-hydroxylase P450 pathway	10/18903	0.009483846	0.009483846	0.060474921	CYP4F2	1
BP	GO:1901523	icosanoid catabolic process	10/18903	0.009483846	0.009483846	0.060474921	CYP4F2	1
BP	GO:1903596	regulation of gap junction assembly	10/18903	0.009483846	0.009483846	0.060474921	CNTNAP2	1
BP	GO:0019693	ribose phosphate metabolic process	475/18903	0.009714463	0.009714463	0.060474921	AK3/SULT1B1/TPST1	3
BP	GO:0120254	olefinic compound metabolic process	160/18903	0.009966245	0.009966245	0.060474921	CYP4F2/ADM	2
BP	GO:1990845	adaptive thermogenesis	160/18903	0.009966245	0.009966245	0.060474921	LEPR/ALPL	2
BP	GO:0002069	columnar/cuboidal epithelial cell maturation	11/18903	0.010427545	0.010427545	0.060474921	GATA2	1
BP	GO:0033210	leptin-mediated signaling pathway	11/18903	0.010427545	0.010427545	0.060474921	LEPR	1
BP	GO:0045654	positive regulation of megakaryocyte differentiation	11/18903	0.010427545	0.010427545	0.060474921	GATA2	1
BP	GO:0070344	regulation of fat cell proliferation	11/18903	0.010427545	0.010427545	0.060474921	GATA2	1
BP	GO:0031960	response to corticosteroid	165/18903	0.010571163	0.010571163	0.060474921	ADM/ALPL	2
BP	GO:0007568	aging	169/18903	0.011066634	0.011066634	0.060474921	ADM/ALPL	2
BP	GO:0006068	ethanol catabolic process	12/18903	0.011370394	0.011370394	0.060474921	SULT1B1	1
BP	GO:0021794	thalamus development	12/18903	0.011370394	0.011370394	0.060474921	CNTNAP2	1
BP	GO:0031223	auditory behavior	12/18903	0.011370394	0.011370394	0.060474921	CNTNAP2	1
BP	GO:0045161	neuronal ion channel clustering	12/18903	0.011370394	0.011370394	0.060474921	CNTNAP2	1
BP	GO:0046051	UTP metabolic process	12/18903	0.011370394	0.011370394	0.060474921	AK3	1
BP	GO:0097084	vascular associated smooth muscle cell development	12/18903	0.011370394	0.011370394	0.060474921	ADM	1
BP	GO:2001214	positive regulation of vasculogenesis	12/18903	0.011370394	0.011370394	0.060474921	ADM	1
BP	GO:0043534	blood vessel endothelial cell migration	177/18903	0.012088017	0.012088017	0.060474921	GATA2/ANGPT2	2
BP	GO:0001659	temperature homeostasis	178/18903	0.012218521	0.012218521	0.060474921	LEPR/ALPL	2
BP	GO:0009133	nucleoside diphosphate biosynthetic process	13/18903	0.012312394	0.012312394	0.060474921	AK3	1
BP	GO:0021514	ventral spinal cord interneuron differentiation	13/18903	0.012312394	0.012312394	0.060474921	GATA2	1
BP	GO:0042363	fat-soluble vitamin catabolic process	13/18903	0.012312394	0.012312394	0.060474921	CYP4F2	1
BP	GO:0060100	positive regulation of phagocytosis, engulfment	13/18903	0.012312394	0.012312394	0.060474921	GATA2	1
BP	GO:0060670	branching involved in labyrinthine layer morphogenesis	13/18903	0.012312394	0.012312394	0.060474921	ADM	1
BP	GO:0070341	fat cell proliferation	13/18903	0.012312394	0.012312394	0.060474921	GATA2	1
BP	GO:1905155	positive regulation of membrane invagination	13/18903	0.012312394	0.012312394	0.060474921	GATA2	1
BP	GO:0071466	cellular response to xenobiotic stimulus	183/18903	0.012880394	0.012880394	0.060474921	CYP4F2/SULT1B1	2
BP	GO:0032640	tumor necrosis factor production	184/18903	0.013014631	0.013014631	0.060474921	ORM2/ORM1	2
BP	GO:0032680	regulation of tumor necrosis factor production	184/18903	0.013014631	0.013014631	0.060474921	ORM2/ORM1	2
BP	GO:0007638	mechanosensory behavior	14/18903	0.013253547	0.013253547	0.060474921	CNTNAP2	1
BP	GO:0009812	flavonoid metabolic process	14/18903	0.013253547	0.013253547	0.060474921	SULT1B1	1
BP	GO:1901533	negative regulation of hematopoietic progenitor cell differentiation	14/18903	0.013253547	0.013253547	0.060474921	GATA2	1
BP	GO:0048469	cell maturation	187/18903	0.013421047	0.013421047	0.060474921	GATA2/CNTNAP2	2
BP	GO:0007565	female pregnancy	189/18903	0.013695067	0.013695067	0.060474921	ADM/ANGPT2	2
BP	GO:0071706	tumor necrosis factor superfamily cytokine production	189/18903	0.013695067	0.013695067	0.060474921	ORM2/ORM1	2
BP	GO:1903555	regulation of tumor necrosis factor superfamily cytokine production	189/18903	0.013695067	0.013695067	0.060474921	ORM2/ORM1	2
BP	GO:0008217	regulation of blood pressure	191/18903	0.013971536	0.013971536	0.060474921	CYP4F2/ADM	2
BP	GO:0031099	regeneration	192/18903	0.014110686	0.014110686	0.060474921	ADM/ANGPT2	2
BP	GO:0001977	renal system process involved in regulation of blood volume	15/18903	0.014193853	0.014193853	0.060474921	CYP4F2	1
BP	GO:0002031	G protein-coupled receptor internalization	15/18903	0.014193853	0.014193853	0.060474921	ADM	1
BP	GO:0009111	vitamin catabolic process	15/18903	0.014193853	0.014193853	0.060474921	CYP4F2	1
BP	GO:0032352	positive regulation of hormone metabolic process	15/18903	0.014193853	0.014193853	0.060474921	ADM	1
BP	GO:0033008	positive regulation of mast cell activation involved in immune response	15/18903	0.014193853	0.014193853	0.060474921	GATA2	1
BP	GO:0034310	primary alcohol catabolic process	15/18903	0.014193853	0.014193853	0.060474921	SULT1B1	1
BP	GO:0042182	ketone catabolic process	15/18903	0.014193853	0.014193853	0.060474921	CYP4F2	1
BP	GO:0043306	positive regulation of mast cell degranulation	15/18903	0.014193853	0.014193853	0.060474921	GATA2	1
BP	GO:0060099	regulation of phagocytosis, engulfment	15/18903	0.014193853	0.014193853	0.060474921	GATA2	1
BP	GO:1905153	regulation of membrane invagination	15/18903	0.014193853	0.014193853	0.060474921	GATA2	1
BP	GO:0021984	adenohypophysis development	16/18903	0.015133312	0.015133312	0.060474921	GATA2	1
BP	GO:0042448	progesterone metabolic process	16/18903	0.015133312	0.015133312	0.060474921	ADM	1
BP	GO:0061101	neuroendocrine cell differentiation	16/18903	0.015133312	0.015133312	0.060474921	GATA2	1
BP	GO:0097154	GABAergic neuron differentiation	16/18903	0.015133312	0.015133312	0.060474921	GATA2	1
BP	GO:2001212	regulation of vasculogenesis	16/18903	0.015133312	0.015133312	0.060474921	ADM	1
BP	GO:0007204	positive regulation of cytosolic calcium ion concentration	205/18903	0.015974633	0.015974633	0.060474921	GATA2/ADM	2
BP	GO:0010566	regulation of ketone biosynthetic process	17/18903	0.016071926	0.016071926	0.060474921	ADM	1
BP	GO:0036005	response to macrophage colony-stimulating factor	17/18903	0.016071926	0.016071926	0.060474921	ALPL	1
BP	GO:0044703	multi-organism reproductive process	209/18903	0.01656847	0.01656847	0.060474921	ADM/ANGPT2	2
BP	GO:0009612	response to mechanical stimulus	211/18903	0.016868931	0.016868931	0.060474921	CNTNAP2/ANGPT2	2
BP	GO:0009208	pyrimidine ribonucleoside triphosphate metabolic process	18/18903	0.017009695	0.017009695	0.060474921	AK3	1
BP	GO:0016264	gap junction assembly	18/18903	0.017009695	0.017009695	0.060474921	CNTNAP2	1
BP	GO:0043116	negative regulation of vascular permeability	18/18903	0.017009695	0.017009695	0.060474921	ADM	1
BP	GO:0044320	cellular response to leptin stimulus	18/18903	0.017009695	0.017009695	0.060474921	LEPR	1
BP	GO:0045721	negative regulation of gluconeogenesis	18/18903	0.017009695	0.017009695	0.060474921	LEPR	1
BP	GO:0071786	endoplasmic reticulum tubular network organization	18/18903	0.017009695	0.017009695	0.060474921	RTN3	1
BP	GO:0042180	cellular ketone metabolic process	218/18903	0.017938985	0.017938985	0.060474921	CYP4F2/ADM	2
BP	GO:0044706	multi-multicellular organism process	218/18903	0.017938985	0.017938985	0.060474921	ADM/ANGPT2	2
BP	GO:0019373	epoxygenase P450 pathway	19/18903	0.01794662	0.01794662	0.060474921	CYP4F2	1
BP	GO:0060216	definitive hemopoiesis	19/18903	0.01794662	0.01794662	0.060474921	GATA2	1
BP	GO:0071625	vocalization behavior	19/18903	0.01794662	0.01794662	0.060474921	CNTNAP2	1
BP	GO:1901569	fatty acid derivative catabolic process	19/18903	0.01794662	0.01794662	0.060474921	CYP4F2	1
BP	GO:0006700	C21-steroid hormone biosynthetic process	20/18903	0.018882701	0.018882701	0.060474921	ADM	1
BP	GO:0055062	phosphate ion homeostasis	20/18903	0.018882701	0.018882701	0.060474921	ALPL	1
BP	GO:0072506	trivalent inorganic anion homeostasis	20/18903	0.018882701	0.018882701	0.060474921	ALPL	1
BP	GO:0007596	blood coagulation	225/18903	0.019037434	0.019037434	0.060474921	AK3/CYP4F2	2
BP	GO:0002029	desensitization of G protein-coupled receptor signaling pathway	21/18903	0.01981794	0.01981794	0.060474921	ADM	1
BP	GO:0006067	ethanol metabolic process	21/18903	0.01981794	0.01981794	0.060474921	SULT1B1	1
BP	GO:0021756	striatum development	21/18903	0.01981794	0.01981794	0.060474921	CNTNAP2	1
BP	GO:0022401	negative adaptation of signaling pathway	21/18903	0.01981794	0.01981794	0.060474921	ADM	1
BP	GO:0032305	positive regulation of icosanoid secretion	21/18903	0.01981794	0.01981794	0.060474921	CYP4F2	1
BP	GO:0033005	positive regulation of mast cell activation	21/18903	0.01981794	0.01981794	0.060474921	GATA2	1
BP	GO:0010594	regulation of endothelial cell migration	230/18903	0.019839215	0.019839215	0.060474921	GATA2/ANGPT2	2
BP	GO:0050817	coagulation	230/18903	0.019839215	0.019839215	0.060474921	AK3/CYP4F2	2
BP	GO:0007599	hemostasis	231/18903	0.020001274	0.020001274	0.060474921	AK3/CYP4F2	2
BP	GO:0060348	bone development	233/18903	0.020327087	0.020327087	0.060474921	LEPR/ALPL	2
BP	GO:0002070	epithelial cell maturation	22/18903	0.020752337	0.020752337	0.060474921	GATA2	1
BP	GO:0021533	cell differentiation in hindbrain	22/18903	0.020752337	0.020752337	0.060474921	GATA2	1
BP	GO:0032303	regulation of icosanoid secretion	22/18903	0.020752337	0.020752337	0.060474921	CYP4F2	1
BP	GO:0032891	negative regulation of organic acid transport	22/18903	0.020752337	0.020752337	0.060474921	CYP4F2	1
BP	GO:0035809	regulation of urine volume	22/18903	0.020752337	0.020752337	0.060474921	ADM	1
BP	GO:0044321	response to leptin	22/18903	0.020752337	0.020752337	0.060474921	LEPR	1
BP	GO:0060713	labyrinthine layer morphogenesis	22/18903	0.020752337	0.020752337	0.060474921	ADM	1
BP	GO:0061042	vascular wound healing	22/18903	0.020752337	0.020752337	0.060474921	GATA2	1
BP	GO:1903589	positive regulation of blood vessel endothelial cell proliferation involved in sprouting angiogenesis	22/18903	0.020752337	0.020752337	0.060474921	GATA2	1
BP	GO:0042445	hormone metabolic process	241/18903	0.021652769	0.021652769	0.060474921	SULT1B1/ADM	2
BP	GO:0010893	positive regulation of steroid biosynthetic process	23/18903	0.021685892	0.021685892	0.060474921	ADM	1
BP	GO:0023058	adaptation of signaling pathway	23/18903	0.021685892	0.021685892	0.060474921	ADM	1
BP	GO:0090335	regulation of brown fat cell differentiation	23/18903	0.021685892	0.021685892	0.060474921	GATA2	1
BP	GO:2000178	negative regulation of neural precursor cell proliferation	23/18903	0.021685892	0.021685892	0.060474921	GATA2	1
BP	GO:0003091	renal water homeostasis	24/18903	0.022618607	0.022618607	0.060474921	CYP4F2	1
BP	GO:0035162	embryonic hemopoiesis	24/18903	0.022618607	0.022618607	0.060474921	GATA2	1
BP	GO:0061484	hematopoietic stem cell homeostasis	24/18903	0.022618607	0.022618607	0.060474921	GATA2	1
BP	GO:0120255	olefinic compound biosynthetic process	24/18903	0.022618607	0.022618607	0.060474921	ADM	1
BP	GO:1902074	response to salt	24/18903	0.022618607	0.022618607	0.060474921	ALPL	1
BP	GO:1903792	negative regulation of anion transport	24/18903	0.022618607	0.022618607	0.060474921	CYP4F2	1
BP	GO:0031330	negative regulation of cellular catabolic process	247/18903	0.022670339	0.022670339	0.060474921	FHIT/LEPR	2
BP	GO:0071695	anatomical structure maturation	250/18903	0.023186534	0.023186534	0.060474921	GATA2/CNTNAP2	2
BP	GO:0003071	renal system process involved in regulation of systemic arterial blood pressure	25/18903	0.023550482	0.023550482	0.060474921	CYP4F2	1
BP	GO:0009147	pyrimidine nucleoside triphosphate metabolic process	25/18903	0.023550482	0.023550482	0.060474921	AK3	1
BP	GO:0043302	positive regulation of leukocyte degranulation	25/18903	0.023550482	0.023550482	0.060474921	GATA2	1
BP	GO:0045649	regulation of macrophage differentiation	25/18903	0.023550482	0.023550482	0.060474921	GATA2	1
BP	GO:0046033	AMP metabolic process	25/18903	0.023550482	0.023550482	0.060474921	AK3	1
BP	GO:0046039	GTP metabolic process	25/18903	0.023550482	0.023550482	0.060474921	AK3	1
BP	GO:0046885	regulation of hormone biosynthetic process	25/18903	0.023550482	0.023550482	0.060474921	ADM	1
BP	GO:2000193	positive regulation of fatty acid transport	25/18903	0.023550482	0.023550482	0.060474921	CYP4F2	1
BP	GO:0002026	regulation of the force of heart contraction	26/18903	0.024481517	0.024481517	0.061303832	ADM	1
BP	GO:0010259	multicellular organism aging	26/18903	0.024481517	0.024481517	0.061303832	ALPL	1
BP	GO:0050926	regulation of positive chemotaxis	26/18903	0.024481517	0.024481517	0.061303832	ANGPT2	1
BP	GO:0060669	embryonic placenta morphogenesis	26/18903	0.024481517	0.024481517	0.061303832	ADM	1
BP	GO:0010460	positive regulation of heart rate	27/18903	0.025411714	0.025411714	0.062090505	ADM	1
BP	GO:0021544	subpallium development	27/18903	0.025411714	0.025411714	0.062090505	CNTNAP2	1
BP	GO:0042403	thyroid hormone metabolic process	27/18903	0.025411714	0.025411714	0.062090505	SULT1B1	1
BP	GO:0060259	regulation of feeding behavior	27/18903	0.025411714	0.025411714	0.062090505	LEPR	1
BP	GO:0010996	response to auditory stimulus	28/18903	0.026341074	0.026341074	0.063183638	CNTNAP2	1
BP	GO:0032868	response to insulin	269/18903	0.026568394	0.026568394	0.063183638	ADM/ALPL	2
BP	GO:0003018	vascular process in circulatory system	270/18903	0.026751695	0.026751695	0.063183638	LEPR/ADM	2
BP	GO:0001958	endochondral ossification	29/18903	0.027269596	0.027269596	0.063183638	ALPL	1
BP	GO:0015701	bicarbonate transport	29/18903	0.027269596	0.027269596	0.063183638	CA4	1
BP	GO:0036075	replacement ossification	29/18903	0.027269596	0.027269596	0.063183638	ALPL	1
BP	GO:0048873	homeostasis of number of cells within a tissue	29/18903	0.027269596	0.027269596	0.063183638	GATA2	1
BP	GO:0072012	glomerulus vasculature development	29/18903	0.027269596	0.027269596	0.063183638	ANGPT2	1
BP	GO:1902430	negative regulation of amyloid-beta formation	29/18903	0.027269596	0.027269596	0.063183638	RTN3	1
BP	GO:0008209	androgen metabolic process	30/18903	0.028197282	0.028197282	0.06416188	ADM	1
BP	GO:0045940	positive regulation of steroid metabolic process	30/18903	0.028197282	0.028197282	0.06416188	ADM	1
BP	GO:0043542	endothelial cell migration	281/18903	0.028802318	0.028802318	0.06416188	GATA2/ANGPT2	2
BP	GO:0009218	pyrimidine ribonucleotide metabolic process	31/18903	0.029124133	0.029124133	0.06416188	AK3	1
BP	GO:0034505	tooth mineralization	31/18903	0.029124133	0.029124133	0.06416188	ALPL	1
BP	GO:0060055	angiogenesis involved in wound healing	31/18903	0.029124133	0.029124133	0.06416188	GATA2	1
BP	GO:0061437	renal system vasculature development	31/18903	0.029124133	0.029124133	0.06416188	ANGPT2	1
BP	GO:0061440	kidney vasculature development	31/18903	0.029124133	0.029124133	0.06416188	ANGPT2	1
BP	GO:0098868	bone growth	31/18903	0.029124133	0.029124133	0.06416188	LEPR	1
BP	GO:0043304	regulation of mast cell degranulation	32/18903	0.030050148	0.030050148	0.065842144	GATA2	1
BP	GO:0010632	regulation of epithelial cell migration	292/18903	0.030914898	0.030914898	0.066780475	GATA2/ANGPT2	2
BP	GO:1902992	negative regulation of amyloid precursor protein catabolic process	33/18903	0.03097533	0.03097533	0.066780475	RTN3	1
BP	GO:2000191	regulation of fatty acid transport	33/18903	0.03097533	0.03097533	0.066780475	CYP4F2	1
BP	GO:0001666	response to hypoxia	296/18903	0.031698205	0.031698205	0.06733302	ADM/ANGPT2	2
BP	GO:0033006	regulation of mast cell activation involved in immune response	34/18903	0.031899678	0.031899678	0.06733302	GATA2	1
BP	GO:0045648	positive regulation of erythrocyte differentiation	34/18903	0.031899678	0.031899678	0.06733302	GATA2	1
BP	GO:0060563	neuroepithelial cell differentiation	34/18903	0.031899678	0.031899678	0.06733302	GATA2	1
BP	GO:0000038	very long-chain fatty acid metabolic process	35/18903	0.032823193	0.032823193	0.067861176	CYP4F2	1
BP	GO:0006691	leukotriene metabolic process	35/18903	0.032823193	0.032823193	0.067861176	CYP4F2	1
BP	GO:0090050	positive regulation of cell migration involved in sprouting angiogenesis	35/18903	0.032823193	0.032823193	0.067861176	GATA2	1
BP	GO:2000352	negative regulation of endothelial cell apoptotic process	35/18903	0.032823193	0.032823193	0.067861176	GATA2	1
BP	GO:0021700	developmental maturation	304/18903	0.033288597	0.033288597	0.068124673	GATA2/CNTNAP2	2
BP	GO:0051047	positive regulation of secretion	304/18903	0.033288597	0.033288597	0.068124673	CYP4F2/GATA2	2
BP	GO:0033280	response to vitamin D	36/18903	0.033745876	0.033745876	0.068711698	ALPL	1
BP	GO:0036293	response to decreased oxygen levels	309/18903	0.034298508	0.034298508	0.068850088	ADM/ANGPT2	2
BP	GO:0055074	calcium ion homeostasis	309/18903	0.034298508	0.034298508	0.068850088	ADM/ALPL	2
BP	GO:0002068	glandular epithelial cell development	37/18903	0.034667727	0.034667727	0.068850088	GATA2	1
BP	GO:0008207	C21-steroid hormone metabolic process	37/18903	0.034667727	0.034667727	0.068850088	ADM	1
BP	GO:0032435	negative regulation of proteasomal ubiquitin-dependent protein catabolic process	37/18903	0.034667727	0.034667727	0.068850088	FHIT	1
BP	GO:0006909	phagocytosis	314/18903	0.035320512	0.035320512	0.069313453	LEPR/GATA2	2
BP	GO:0030851	granulocyte differentiation	38/18903	0.035588748	0.035588748	0.069313453	GATA2	1
BP	GO:0045652	regulation of megakaryocyte differentiation	38/18903	0.035588748	0.035588748	0.069313453	GATA2	1
BP	GO:0045746	negative regulation of Notch signaling pathway	38/18903	0.035588748	0.035588748	0.069313453	GATA2	1
BP	GO:0006730	one-carbon metabolic process	39/18903	0.036508939	0.036508939	0.070089843	CA4	1
BP	GO:0032350	regulation of hormone metabolic process	39/18903	0.036508939	0.036508939	0.070089843	ADM	1
BP	GO:1901661	quinone metabolic process	39/18903	0.036508939	0.036508939	0.070089843	CYP4F2	1
BP	GO:0008202	steroid metabolic process	323/18903	0.037190201	0.037190201	0.070511752	LEPR/ADM	2
BP	GO:0035886	vascular associated smooth muscle cell differentiation	40/18903	0.037428301	0.037428301	0.070511752	ADM	1
BP	GO:0045823	positive regulation of heart contraction	40/18903	0.037428301	0.037428301	0.070511752	ADM	1
BP	GO:1901532	regulation of hematopoietic progenitor cell differentiation	40/18903	0.037428301	0.037428301	0.070511752	GATA2	1
BP	GO:0120178	steroid hormone biosynthetic process	41/18903	0.038346834	0.038346834	0.071573282	ADM	1
BP	GO:1903524	positive regulation of blood circulation	41/18903	0.038346834	0.038346834	0.071573282	ADM	1
BP	GO:0009895	negative regulation of catabolic process	332/18903	0.039097956	0.039097956	0.072127472	FHIT/LEPR	2
BP	GO:0009167	purine ribonucleoside monophosphate metabolic process	42/18903	0.039264539	0.039264539	0.072127472	AK3	1
BP	GO:0021983	pituitary gland development	42/18903	0.039264539	0.039264539	0.072127472	GATA2	1
BP	GO:0070482	response to oxygen levels	337/18903	0.040174009	0.040174009	0.072127472	ADM/ANGPT2	2
BP	GO:0021879	forebrain neuron differentiation	43/18903	0.040181417	0.040181417	0.072127472	GATA2	1
BP	GO:0097009	energy homeostasis	43/18903	0.040181417	0.040181417	0.072127472	LEPR	1
BP	GO:0006790	sulfur compound metabolic process	338/18903	0.040390593	0.040390593	0.072127472	SULT1B1/TPST1	2
BP	GO:0032496	response to lipopolysaccharide	339/18903	0.040607632	0.040607632	0.072127472	ADM/ALPL	2
BP	GO:0048545	response to steroid hormone	339/18903	0.040607632	0.040607632	0.072127472	ADM/ALPL	2
BP	GO:0062012	regulation of small molecule metabolic process	339/18903	0.040607632	0.040607632	0.072127472	LEPR/ADM	2
BP	GO:0001709	cell fate determination	44/18903	0.041097469	0.041097469	0.072127472	GATA2	1
BP	GO:0009126	purine nucleoside monophosphate metabolic process	44/18903	0.041097469	0.041097469	0.072127472	AK3	1
BP	GO:0042181	ketone biosynthetic process	44/18903	0.041097469	0.041097469	0.072127472	ADM	1
BP	GO:0006775	fat-soluble vitamin metabolic process	45/18903	0.042012695	0.042012695	0.072127472	CYP4F2	1
BP	GO:0033003	regulation of mast cell activation	45/18903	0.042012695	0.042012695	0.072127472	GATA2	1
BP	GO:0042551	neuron maturation	45/18903	0.042012695	0.042012695	0.072127472	CNTNAP2	1
BP	GO:0010677	negative regulation of cellular carbohydrate metabolic process	46/18903	0.042927096	0.042927096	0.072127472	LEPR	1
BP	GO:0021517	ventral spinal cord development	46/18903	0.042927096	0.042927096	0.072127472	GATA2	1
BP	GO:0032369	negative regulation of lipid transport	47/18903	0.043840672	0.043840672	0.072127472	CYP4F2	1
BP	GO:0045646	regulation of erythrocyte differentiation	47/18903	0.043840672	0.043840672	0.072127472	GATA2	1
BP	GO:0046677	response to antibiotic	47/18903	0.043840672	0.043840672	0.072127472	ALPL	1
BP	GO:0060711	labyrinthine layer development	47/18903	0.043840672	0.043840672	0.072127472	ADM	1
BP	GO:1902895	positive regulation of miRNA transcription	47/18903	0.043840672	0.043840672	0.072127472	GATA2	1
BP	GO:0072507	divalent inorganic cation homeostasis	356/18903	0.044366062	0.044366062	0.072127472	ADM/ALPL	2
BP	GO:0008038	neuron recognition	48/18903	0.044753425	0.044753425	0.072127472	CNTNAP2	1
BP	GO:0032309	icosanoid secretion	48/18903	0.044753425	0.044753425	0.072127472	CYP4F2	1
BP	GO:0032892	positive regulation of organic acid transport	48/18903	0.044753425	0.044753425	0.072127472	CYP4F2	1
BP	GO:0046850	regulation of bone remodeling	48/18903	0.044753425	0.044753425	0.072127472	LEPR	1
BP	GO:1902003	regulation of amyloid-beta formation	48/18903	0.044753425	0.044753425	0.072127472	RTN3	1
BP	GO:1903587	regulation of blood vessel endothelial cell proliferation involved in sprouting angiogenesis	48/18903	0.044753425	0.044753425	0.072127472	GATA2	1
BP	GO:0001655	urogenital system development	360/18903	0.045268984	0.045268984	0.072127472	GATA2/ANGPT2	2
BP	GO:0002237	response to molecule of bacterial origin	360/18903	0.045268984	0.045268984	0.072127472	ADM/ALPL	2
BP	GO:0043114	regulation of vascular permeability	49/18903	0.045665355	0.045665355	0.072127472	ADM	1
BP	GO:0043300	regulation of leukocyte degranulation	49/18903	0.045665355	0.045665355	0.072127472	GATA2	1
BP	GO:0055081	anion homeostasis	49/18903	0.045665355	0.045665355	0.072127472	ALPL	1
BP	GO:0002066	columnar/cuboidal epithelial cell development	50/18903	0.046576463	0.046576463	0.072127472	GATA2	1
BP	GO:0021515	cell differentiation in spinal cord	50/18903	0.046576463	0.046576463	0.072127472	GATA2	1
BP	GO:0090102	cochlea development	50/18903	0.046576463	0.046576463	0.072127472	GATA2	1
BP	GO:2000059	negative regulation of ubiquitin-dependent protein catabolic process	50/18903	0.046576463	0.046576463	0.072127472	FHIT	1
BP	GO:0010631	epithelial cell migration	366/18903	0.04663639	0.04663639	0.072127472	GATA2/ANGPT2	2
BP	GO:0006066	alcohol metabolic process	367/18903	0.046865799	0.046865799	0.072127472	LEPR/SULT1B1	2
BP	GO:0090132	epithelium migration	369/18903	0.047325899	0.047325899	0.072127472	GATA2/ANGPT2	2
BP	GO:0030225	macrophage differentiation	51/18903	0.047486749	0.047486749	0.072127472	GATA2	1
BP	GO:0050873	brown fat cell differentiation	51/18903	0.047486749	0.047486749	0.072127472	GATA2	1
BP	GO:1901799	negative regulation of proteasomal protein catabolic process	51/18903	0.047486749	0.047486749	0.072127472	FHIT	1
BP	GO:1903307	positive regulation of regulated secretory pathway	51/18903	0.047486749	0.047486749	0.072127472	GATA2	1
BP	GO:1903793	positive regulation of anion transport	51/18903	0.047486749	0.047486749	0.072127472	CYP4F2	1
BP	GO:0015711	organic anion transport	372/18903	0.048019246	0.048019246	0.072127472	CYP4F2/CA4	2
BP	GO:0002762	negative regulation of myeloid leukocyte differentiation	52/18903	0.048396214	0.048396214	0.072127472	GATA2	1
BP	GO:0006220	pyrimidine nucleotide metabolic process	52/18903	0.048396214	0.048396214	0.072127472	AK3	1
BP	GO:0021872	forebrain generation of neurons	52/18903	0.048396214	0.048396214	0.072127472	GATA2	1
BP	GO:0035176	social behavior	52/18903	0.048396214	0.048396214	0.072127472	CNTNAP2	1
BP	GO:0043303	mast cell degranulation	52/18903	0.048396214	0.048396214	0.072127472	GATA2	1
BP	GO:0045912	negative regulation of carbohydrate metabolic process	52/18903	0.048396214	0.048396214	0.072127472	LEPR	1
BP	GO:0090130	tissue migration	374/18903	0.048483597	0.048483597	0.072127472	GATA2/ANGPT2	2
BP	GO:0006111	regulation of gluconeogenesis	53/18903	0.049304859	0.049304859	0.072313359	LEPR	1
BP	GO:0009409	response to cold	53/18903	0.049304859	0.049304859	0.072313359	ADM	1
BP	GO:0019933	cAMP-mediated signaling	53/18903	0.049304859	0.049304859	0.072313359	ADM	1
CC	GO:0031225	anchored component of membrane	169/19869	0.000449051	0.000449051	0.024106973	LYNX1/CA4/ALPL	3
CC	GO:0035580	specific granule lumen	62/19869	0.001419387	0.001419387	0.029618248	ORM2/ORM1	2
CC	GO:0031093	platelet alpha granule lumen	67/19869	0.001655137	0.001655137	0.029618248	ORM2/ORM1	2
CC	GO:0031091	platelet alpha granule	91/19869	0.003026317	0.003026317	0.040616356	ORM2/ORM1	2
CC	GO:0062023	collagen-containing extracellular matrix	433/19869	0.00657456	0.00657456	0.060795451	ORM2/ORM1/ANGPT2	3
CC	GO:0072562	blood microparticle	145/19869	0.007495668	0.007495668	0.060795451	ORM2/ORM1	2
CC	GO:0044224	juxtaparanode region of axon	10/19869	0.009024531	0.009024531	0.060795451	CNTNAP2	1
CC	GO:0042581	specific granule	160/19869	0.009059714	0.009059714	0.060795451	ORM2/ORM1	2
CC	GO:0030673	axolemma	14/19869	0.012612761	0.012612761	0.075234015	CNTNAP2	1
CC	GO:0031362	anchored component of external side of plasma membrane	20/19869	0.017972106	0.017972106	0.096481834	CA4	1
CC	GO:0031233	intrinsic component of external side of plasma membrane	24/19869	0.021529727	0.021529727	0.10507331	CA4	1
CC	GO:0034774	secretory granule lumen	322/19869	0.033764268	0.033764268	0.133176067	ORM2/ORM1	2
CC	GO:0060205	cytoplasmic vesicle lumen	325/19869	0.034342531	0.034342531	0.133176067	ORM2/ORM1	2
CC	GO:0031983	vesicle lumen	327/19869	0.034730229	0.034730229	0.133176067	ORM2/ORM1	2
CC	GO:0031253	cell projection membrane	344/19869	0.038095379	0.038095379	0.135569175	CA4/CNTNAP2	2
CC	GO:0016324	apical plasma membrane	368/19869	0.043052654	0.043052654	0.135569175	CYP4F2/CA4	2
CC	GO:1904724	tertiary granule lumen	55/19869	0.048691469	0.048691469	0.135569175	ORM1	1
MF	GO:0008146	sulfotransferase activity	52/18432	0.001033269	0.001033269	0.035273252	SULT1B1/TPST1	2
MF	GO:0016782	transferase activity, transferring sulphur-containing groups	69/18432	0.001811329	0.001811329	0.035273252	SULT1B1/TPST1	2
MF	GO:0033130	acetylcholine receptor binding	12/18432	0.011015008	0.011015008	0.066944986	LYNX1	1
MF	GO:0004089	carbonate dehydratase activity	14/18432	0.012839703	0.012839703	0.066944986	CA4	1
MF	GO:0017110	nucleoside diphosphate phosphatase activity	15/18432	0.013750862	0.013750862	0.066944986	ALPL	1
MF	GO:0030548	acetylcholine receptor regulator activity	15/18432	0.013750862	0.013750862	0.066944986	LYNX1	1
MF	GO:0070742	C2H2 zinc finger domain binding	15/18432	0.013750862	0.013750862	0.066944986	GATA2	1
MF	GO:0099602	neurotransmitter receptor regulator activity	15/18432	0.013750862	0.013750862	0.066944986	LYNX1	1
MF	GO:0008392	arachidonic acid epoxygenase activity	17/18432	0.015570806	0.015570806	0.067382434	CYP4F2	1
MF	GO:0008391	arachidonic acid monooxygenase activity	21/18432	0.019201215	0.019201215	0.074783679	CYP4F2	1
MF	GO:0070330	aromatase activity	25/18432	0.022819021	0.022819021	0.080794618	CYP4F2	1
MF	GO:0070566	adenylyltransferase activity	31/18432	0.028222187	0.028222187	0.084265389	FHIT	1
MF	GO:0016776	phosphotransferase activity, phosphate group as acceptor	39/18432	0.035382679	0.035382679	0.084265389	AK3	1
MF	GO:0001223	transcription coactivator binding	40/18432	0.03627424	0.03627424	0.084265389	GATA2	1
MF	GO:0016709	oxidoreductase activity, acting on paired donors, with incorporation or reduction of molecular oxygen, NAD(P)H as one donor, and incorporation of one atom of oxygen	40/18432	0.03627424	0.03627424	0.084265389	CYP4F2	1
MF	GO:0016712	oxidoreductase activity, acting on paired donors, with incorporation or reduction of molecular oxygen, reduced flavin or flavoprotein as one donor, and incorporation of one atom of oxygen	40/18432	0.03627424	0.03627424	0.084265389	CYP4F2	1
MF	GO:0019205	nucleobase-containing compound kinase activity	43/18432	0.038944274	0.038944274	0.084265389	AK3	1
MF	GO:0030547	signaling receptor inhibitor activity	43/18432	0.038944274	0.038944274	0.084265389	LYNX1	1
MF	GO:0017046	peptide hormone binding	52/18432	0.046912664	0.046912664	0.096164464	LEPR	1
