# Supplementary material for: Identification of key genes and diagnostic model associated with circadian rhythms and Parkinson’s disease by bioinformatics analysis
Source: Front Aging Neurosci. 2024 Oct 16;16:1458476. doi: 10.3389/fnagi.2024.1458476 (PMC11523131; doi:10.3389/fnagi.2024.1458476)
Supplement: Supplementary file 2 [file Data_Sheet_2.CSV]

ID	Description	BgRatio	pvalue	p.adjust	qvalue	geneID	Count
hsa04080	Neuroactive ligand-receptor interaction	367/8586	0.012776043	0.012776043	0.09902095	LYNX1/LEPR/ADM	3
hsa00230	Purine metabolism	128/8586	0.013199026	0.013199026	0.09902095	AK3/FHIT	2
hsa01240	Biosynthesis of cofactors	153/8586	0.018520058	0.018520058	0.09902095	AK3/ALPL	2
hsa00730	Thiamine metabolism	15/8586	0.020777275	0.020777275	0.09902095	ALPL	1
hsa00910	Nitrogen metabolism	17/8586	0.023517476	0.023517476	0.09902095	CA4	1
hsa04964	Proximal tubule bicarbonate reclamation	23/8586	0.03169596	0.03169596	0.111213896	CA4	1
hsa00790	Folate biosynthesis	27/8586	0.037113348	0.037113348	0.111619093	ALPL	1
