# Supplementary material for: Identification of key genes and diagnostic model associated with circadian rhythms and Parkinson’s disease by bioinformatics analysis
Source: Front Aging Neurosci. 2024 Oct 16;16:1458476. doi: 10.3389/fnagi.2024.1458476 (PMC11523131; doi:10.3389/fnagi.2024.1458476)
Supplement: Supplementary file 3 [file Data_Sheet_3.XLSX]

## Sheet: Sheet1
gene	logFC	AveExpr	t	P.Value	adj.P.Val	B
CDH24	1.86907	13.2042	17.0126	8.63959e-13	1.69293e-08	19.1851
LOC100287803	1.30689	5.36288	15.0223	7.52349e-12	4.11852e-08	17.21
SOX1	1.82725	12.7872	14.8673	8.99675e-12	4.11852e-08	17.0443
RAVER1	1.98226	11.3304	14.7937	9.79918e-12	4.11852e-08	16.965
MGC45922	2.1399	11.9611	14.7053	1.0864e-11	4.11852e-08	16.8692
PYY2	1.34466	7.43418	14.4867	1.40511e-11	4.11852e-08	16.6297
LINC00315	1.8858	7.64712	14.3092	1.73586e-11	4.11852e-08	16.4323
PCDHA8	1.52038	5.72651	14.3009	1.75314e-11	4.11852e-08	16.4231
NEUROG3	1.92743	12.186	14.1557	2.0876e-11	4.11852e-08	16.2597
AK3	-1.32229	6.37313	-14.1501	2.10182e-11	4.11852e-08	16.2533
KISS1R	1.86373	11.0274	13.952	2.67373e-11	4.76289e-08	16.0276
ATP10B	1.71675	12.7846	13.8247	3.12565e-11	4.78454e-08	15.8808
THY1	1.6738	10.7485	13.7901	3.26225e-11	4.78454e-08	15.8406
LHX1	1.24959	8.25179	13.7522	3.4184e-11	4.78454e-08	15.7966
EN2	2.0007	14.3654	13.6719	3.77642e-11	4.93326e-08	15.7027
KLF16	1.22392	14.9813	13.4764	4.82221e-11	5.80383e-08	15.472
PARD6G	1.52294	14.2338	13.4421	5.03522e-11	5.80383e-08	15.4312
SEMA6B	1.59029	7.40173	13.1313	7.47858e-11	7.59431e-08	15.0565
LOC92249	2.2708	12.9935	13.1312	7.48003e-11	7.59431e-08	15.0564
LOC100130557	1.35105	11.1873	13.1035	7.75127e-11	7.59431e-08	15.0225
GPR150	1.52613	13.9291	13.0317	8.50294e-11	7.93406e-08	14.9347
FBXL17	1.65709	13.5774	12.963	9.29576e-11	8.27956e-08	14.8499
C9orf41	-1.3163	4.80891	-12.7898	1.16542e-10	9.92891e-08	14.6347
CADM3	2.04824	8.3024	12.7566	1.21739e-10	9.93945e-08	14.5931
SLC34A3	1.78011	10.5595	12.7105	1.2936e-10	1.01392e-07	14.5352
SYNGR4	2.2294	9.96226	12.4302	1.87864e-10	1.35851e-07	14.1788
C9orf62	1.10705	13.8583	12.4095	1.93166e-10	1.35851e-07	14.1521
MYPOP	1.83365	13.991	12.3131	2.2001e-10	1.44396e-07	14.0275
ZNF575	1.78684	11.4117	12.3095	2.2107e-10	1.44396e-07	14.0229
SYN1	1.81565	12.6907	12.2581	2.37058e-10	1.49843e-07	13.956
RTN3	1.71081	13.7965	12.1411	2.78034e-10	1.60238e-07	13.803
NDOR1	1.44852	14.6223	12.1145	2.88337e-10	1.61428e-07	13.7681
C18orf23	1.21701	15.5091	12.0731	3.05195e-10	1.66119e-07	13.7135
LINC00304	1.95378	13.6105	12.0479	3.15971e-10	1.6662e-07	13.6802
C1orf229	2.19636	11.2921	12.0317	3.23121e-10	1.6662e-07	13.6587
C18orf32	-1.19481	6.90571	-11.9884	3.4301e-10	1.72341e-07	13.6013
GABPA	-1.17079	6.57749	-11.8187	4.34266e-10	2.12736e-07	13.3742
PPP4R2	-1.01447	7.94411	-11.7369	4.86996e-10	2.32749e-07	13.2637
SYCE1L	2.26705	14.8351	11.5653	6.20635e-10	2.89556e-07	13.0297
HSPB9	1.80431	7.87843	11.5333	6.49607e-10	2.95957e-07	12.9856
SMARCC2	1.25356	14.9278	11.5173	6.64563e-10	2.95957e-07	12.9636
LOC388630	1.98794	11.968	11.3766	8.12921e-10	3.46287e-07	12.7687
LOC100652824	1.80034	12.9676	11.282	9.31881e-10	3.88515e-07	12.6364
TPSG1	1.13197	16.9804	11.2369	9.94899e-10	4.06147e-07	12.573
SNORA78	1.90169	14.92	11.219	1.02118e-09	4.08366e-07	12.5477
LCE1D	1.45594	15.6251	11.15	1.12928e-09	4.42262e-07	12.4502
SPRYD7	-1.18989	4.69725	-11.1369	1.15108e-09	4.42262e-07	12.4316
GLUL	-1.25622	10.2771	-10.9716	1.46792e-09	5.23492e-07	12.1955
CKB	1.47403	14.0996	10.9605	1.49223e-09	5.23492e-07	12.1795
LOC92659	1.87045	11.4294	10.9436	1.52998e-09	5.23492e-07	12.1552
TNXB	1.72551	10.398	10.9425	1.53258e-09	5.23492e-07	12.1536
LOC643454	-1.09651	7.91868	-10.9256	1.57145e-09	5.23492e-07	12.1292
CAPZA2	-1.1091	10.0728	-10.9236	1.57622e-09	5.23492e-07	12.1263
FHIT	1.01986	15.4249	10.8928	1.6498e-09	5.38798e-07	12.0819
TLX2	1.07811	7.27996	10.8101	1.86645e-09	5.99557e-07	11.9618
RWDD3	-1.17398	9.58047	-10.7893	1.92551e-09	6.08556e-07	11.9315
CCAR1	-1.07855	9.72325	-10.7571	2.02073e-09	6.28512e-07	11.8845
MRGPRF	1.39855	9.97377	10.735	2.0889e-09	6.39562e-07	11.8522
DLGAP3	1.35217	15.2374	10.7217	2.13117e-09	6.42465e-07	11.8327
TRAPPC2	-1.01332	8.68578	-10.6827	2.2603e-09	6.55746e-07	11.7753
SF3A2	1.7287	13.1153	10.67	2.30396e-09	6.55746e-07	11.7567
CACNA1E	2.47795	11.2414	10.659	2.34255e-09	6.55746e-07	11.7405
MIS18BP1	-1.14655	9.57879	-10.5234	2.87806e-09	7.83272e-07	11.5397
LOC100507316	1.54627	8.62452	10.4936	3.01187e-09	8.08461e-07	11.4953
IFITM5	1.32238	16.1138	10.4711	3.11774e-09	8.14562e-07	11.4616
PTBP1	-1.18302	6.56625	-10.4348	3.2959e-09	8.44517e-07	11.4073
NPAS3	1.78809	14.0406	10.4258	3.34187e-09	8.44517e-07	11.3938
NRAS	-1.03288	7.51067	-10.4219	3.36169e-09	8.44517e-07	11.388
ATAD3C	1.2161	11.6378	10.3813	3.57867e-09	8.87646e-07	11.3269
SLC4A1	-2.71936	5.10575	-10.3169	3.95267e-09	9.36008e-07	11.2297
C11orf46	-1.12347	7.68099	-10.3135	3.97362e-09	9.36008e-07	11.2245
HCN4	1.00461	17.1069	10.309	4.00153e-09	9.36008e-07	11.2177
C7orf73	-1.56978	6.86216	-10.3072	4.01249e-09	9.36008e-07	11.215
LOC389199	1.43441	9.14563	10.2664	4.27479e-09	9.85464e-07	11.153
ERVV-2	1.65887	6.33538	10.127	5.31327e-09	1.18311e-06	10.9401
CC2D2B	1.0255	6.14085	10.0634	5.87198e-09	1.29282e-06	10.8422
EPB42	-4.82639	6.59094	-9.88645	7.77271e-09	1.6555e-06	10.5671
CARD16	-1.06813	10.6593	-9.82478	8.57783e-09	1.76929e-06	10.4703
NKD2	1.94329	11.3814	9.80613	8.83814e-09	1.80399e-06	10.4409
LCE1C	1.56452	12.8625	9.75599	9.57964e-09	1.89609e-06	10.3618
CT47A11	1.29627	8.72491	9.73636	9.88748e-09	1.90024e-06	10.3307
CA1	-4.1398	7.35784	-9.72177	1.01229e-08	1.92581e-06	10.3076
AHSP	-4.73699	6.47085	-9.69722	1.05323e-08	1.98443e-06	10.2686
HBQ1	-3.09378	9.29136	-9.69115	1.06362e-08	1.98491e-06	10.2589
SELENBP1	-4.42979	7.16799	-9.62024	1.19318e-08	2.16486e-06	10.1459
LOC145694	2.38365	8.25812	9.60855	1.21609e-08	2.18618e-06	10.1272
AMN	1.60586	9.49611	9.57192	1.29084e-08	2.27874e-06	10.0685
LOC439951	1.65794	14.5294	9.55454	1.32798e-08	2.30281e-06	10.0406
ARHGAP33	1.15343	15.8922	9.50709	1.43515e-08	2.46682e-06	9.96416
FBLIM1	1.44127	4.99671	9.44278	1.59502e-08	2.64867e-06	9.86014
COX6A2	1.62702	15.8426	9.42108	1.65304e-08	2.67799e-06	9.82494
RAD1	-1.24414	6.36521	-9.42085	1.65367e-08	2.67799e-06	9.82456
FAM47C	1.15621	8.01879	9.41472	1.67047e-08	2.68302e-06	9.8146
KLK3	1.62133	14.166	9.38587	1.75197e-08	2.74638e-06	9.76766
SQLE	-1.28863	8.06411	-9.37972	1.76987e-08	2.75242e-06	9.75764
SIK1	1.37802	13.6375	9.3346	1.90718e-08	2.89699e-06	9.68398
MYH14	2.02055	9.82368	9.28971	2.05485e-08	3.02742e-06	9.61044
FBRSL1	1.12523	15.1363	9.23854	2.23783e-08	3.27241e-06	9.52628
SOX18	1.30261	8.88556	9.13638	2.65586e-08	3.79866e-06	9.35724
CYP4F2	1.83742	8.6514	9.09638	2.84102e-08	4.00502e-06	9.29069
SCARF2	1.09854	10.5847	9.0447	3.1004e-08	4.30867e-06	9.20438
SPTY2D1	-1.16048	6.18015	-8.94499	3.67298e-08	4.83033e-06	9.03687
FBXO17	1.51734	9.85548	8.91785	3.84715e-08	4.94119e-06	8.99105
KRTAP4-1	1.44058	12.7631	8.91619	3.85814e-08	4.94119e-06	8.98824
SCLT1	-1.28022	9.60143	-8.89787	3.98089e-08	5.03262e-06	8.95726
P2RX3	1.05823	4.79377	8.87896	4.11197e-08	5.14047e-06	8.92521
RRM2B	-1.03929	6.89157	-8.86926	4.1809e-08	5.14753e-06	8.90877
VWCE	-1.96494	6.42725	-8.82723	4.49393e-08	5.36943e-06	8.83733
CEND1	1.51455	8.48903	8.79839	4.72274e-08	5.47586e-06	8.78818
NYX	1.03956	8.86962	8.77758	4.89536e-08	5.60962e-06	8.75265
FAM131C	1.87834	11.9533	8.76074	5.03992e-08	5.74169e-06	8.72384
HBA2	-3.99681	14.641	-8.75098	5.1257e-08	5.80567e-06	8.70713
NRSN2	1.48871	7.45336	8.74173	5.20843e-08	5.86547e-06	8.69128
SOX17	1.81712	9.02064	8.69411	5.65669e-08	6.14376e-06	8.60952
NKX1-2	1.5319	10.283	8.66723	5.92732e-08	6.3661e-06	8.56324
SHISA7	1.57761	7.42241	8.66548	5.94537e-08	6.3661e-06	8.56022
HBD	-4.10149	13.8401	-8.63852	6.23136e-08	6.52959e-06	8.51368
AGBL3	1.31732	6.87887	8.62524	6.37741e-08	6.62488e-06	8.49073
EBF4	1.18989	9.96601	8.61877	6.44984e-08	6.65182e-06	8.47954
STRADB	-1.13502	8.29803	-8.61544	6.48749e-08	6.65562e-06	8.47377
ZNF730	-1.01363	6.06088	-8.58787	6.80786e-08	6.84103e-06	8.426
LYNX1	1.38443	11.8271	8.55838	7.16888e-08	7.12404e-06	8.37478
HBA1	-3.96772	15.5261	-8.55316	7.23492e-08	7.12404e-06	8.36569
ARMCX3	-1.14589	7.05121	-8.5173	7.70537e-08	7.36516e-06	8.30324
HBM	-4.16512	9.22768	-8.5167	7.71349e-08	7.36516e-06	8.30219
CLIC4	-1.3295	9.45864	-8.51454	7.74291e-08	7.36516e-06	8.29842
TAF1B	-1.01141	9.03495	-8.46736	8.41425e-08	7.70638e-06	8.21596
BMP2K	-1.00979	6.14234	-8.46119	8.50653e-08	7.71692e-06	8.20514
NEDD1	-1.07809	5.88637	-8.43374	8.92948e-08	8.02629e-06	8.15701
GLTPD1	1.096	9.78206	8.39986	9.48212e-08	8.29272e-06	8.09744
MYOD1	1.04774	8.28734	8.39285	9.60071e-08	8.29272e-06	8.0851
LINC00266-1	-1.1546	4.21587	-8.3925	9.60678e-08	8.29272e-06	8.08448
SLC16A7	-1.0075	5.60605	-8.29235	1.14833e-07	9.49432e-06	7.90738
LOC400604	-1.14381	6.12861	-8.24348	1.25339e-07	1.01893e-05	7.82045
MDFIC	-1.01906	8.832	-8.13144	1.53375e-07	1.1879e-05	7.61992
C1orf158	1.38812	8.13614	8.09896	1.62666e-07	1.23544e-05	7.56147
POLB	-1.25577	4.64449	-8.07812	1.68936e-07	1.25997e-05	7.52388
CMAS	-1.00181	7.50072	-8.07004	1.71433e-07	1.27244e-05	7.50929
ALAS2	-5.47165	10.2831	-8.04277	1.80153e-07	1.29776e-05	7.45997
THEM5	1.18443	11.1072	7.94839	2.1405e-07	1.46143e-05	7.28853
LILRB1	-1.11239	8.32053	-7.93144	2.20812e-07	1.48178e-05	7.25759
LOC100652913	1.12993	4.19895	7.83845	2.62051e-07	1.67869e-05	7.08723
CDH22	1.64794	9.83189	7.83648	2.63004e-07	1.67869e-05	7.08361
SPATA2L	1.09078	12.7051	7.81838	2.71955e-07	1.71349e-05	7.05031
EVX1	1.70109	10.7452	7.80893	2.76752e-07	1.73356e-05	7.0329
ATN1	1.24113	8.99818	7.79863	2.82086e-07	1.75476e-05	7.0139
TNRC18	1.02542	13.9149	7.76613	2.99615e-07	1.82328e-05	6.95389
TMEM175	1.12636	13.9055	7.72868	3.21223e-07	1.90572e-05	6.88456
IRX4	1.79343	8.18646	7.72837	3.2141e-07	1.90572e-05	6.88398
SET	-1.27769	9.43767	-7.72752	3.21916e-07	1.90572e-05	6.88241
AGAP3	1.38232	13.0506	7.70085	3.38326e-07	1.99684e-05	6.83291
GRIN2D	1.16706	15.0476	7.68959	3.45513e-07	2.03313e-05	6.81197
MMP17	1.70027	11.9196	7.68484	3.48594e-07	2.0388e-05	6.80313
CEP44	-1.18912	5.52152	-7.68366	3.49365e-07	2.0388e-05	6.80093
IRX3	1.88632	10.9746	7.66472	3.61951e-07	2.09835e-05	6.76569
GALNT14	-1.78697	5.54861	-7.65076	3.71537e-07	2.14408e-05	6.73965
FLJ22184	1.04531	16.1567	7.64848	3.73122e-07	2.14408e-05	6.73541
RNF182	-2.68366	3.58577	-7.64264	3.77232e-07	2.16136e-05	6.7245
ZNF729	-1.00507	4.34204	-7.62683	3.88576e-07	2.21341e-05	6.69499
CMIP	1.44671	12.4069	7.57927	4.24902e-07	2.33875e-05	6.60595
TOX3	1.32476	6.25988	7.5474	4.51195e-07	2.44778e-05	6.54613
RHBDL1	1.41307	13.6175	7.5366	4.60491e-07	2.45867e-05	6.52581
NRN1	1.79296	8.04601	7.51751	4.77399e-07	2.50794e-05	6.48987
ZSCAN10	1.3708	12.0158	7.50321	4.90487e-07	2.55931e-05	6.46292
PI3	-2.24331	4.62623	-7.50127	4.92288e-07	2.55931e-05	6.45927
MOP-1	1.86578	9.17283	7.48004	5.12491e-07	2.61517e-05	6.41918
GIPR	1.28685	7.47237	7.46751	5.24815e-07	2.6573e-05	6.3955
DAPP1	-1.1581	11.2024	-7.44038	5.52563e-07	2.75508e-05	6.34414
C21orf58	1.48877	8.37007	7.40096	5.95618e-07	2.8889e-05	6.26934
C9orf4	1.2786	3.84453	7.39379	6.03812e-07	2.91421e-05	6.25571
LOC100652762	1.34947	11.699	7.38509	6.13919e-07	2.95571e-05	6.23916
C11orf74	-1.12805	7.29069	-7.37237	6.29016e-07	3.01219e-05	6.21494
RBM12B	-1.13947	6.89685	-7.3594	6.4479e-07	3.0375e-05	6.19024
PTMS	1.95084	11.6143	7.34902	6.57723e-07	3.07592e-05	6.17044
PHF16	1.10048	6.88991	7.34527	6.62465e-07	3.09071e-05	6.16328
ERN2	1.18055	5.74488	7.34026	6.68842e-07	3.11305e-05	6.15372
UTF1	1.0742	7.82421	7.32264	6.91798e-07	3.17466e-05	6.12007
SLC25A39	-1.0302	10.8696	-7.31321	7.04425e-07	3.2194e-05	6.10203
LOC100129960	-1.08014	9.51292	-7.31291	7.04835e-07	3.2194e-05	6.10145
PTPN12	-1.06072	12.0995	-7.30416	7.16769e-07	3.25872e-05	6.0847
CENPW	-1.02589	8.62693	-7.29855	7.24521e-07	3.2712e-05	6.07398
FCRLB	1.24455	14.2056	7.28943	7.37322e-07	3.30614e-05	6.05651
GYPB	-2.09886	3.24459	-7.25491	7.87944e-07	3.45601e-05	5.99027
CALML4	-1.01715	9.69108	-7.23243	8.22843e-07	3.5699e-05	5.94704
APC2	1.09168	6.76706	7.22806	8.29797e-07	3.58535e-05	5.93865
CBS	-1.68703	3.4432	-7.21024	8.58851e-07	3.68048e-05	5.90431
FOXE1	1.75799	8.03576	7.16964	9.29021e-07	3.87621e-05	5.82596
SH3D21	1.13156	7.45534	7.16925	9.29737e-07	3.87621e-05	5.82519
GPR78	1.58034	9.8335	7.15801	9.50209e-07	3.92813e-05	5.80346
NPBWR1	1.20408	7.35808	7.14023	9.83561e-07	4.05745e-05	5.76903
ARG1	-3.98647	5.49922	-7.08106	1.10356e-06	4.39789e-05	5.65415
RAB13	-1.33345	6.12699	-7.01472	1.25627e-06	4.84581e-05	5.52479
LCE3E	1.09231	9.4417	7.00336	1.28455e-06	4.94515e-05	5.50256
AVP	1.1941	7.49875	6.97253	1.36466e-06	5.13578e-05	5.44217
HNRNPA1P27	-1.21367	5.62662	-6.96527	1.38426e-06	5.18636e-05	5.42793
ZNF732	-1.2214	6.50716	-6.89927	1.57641e-06	5.70976e-05	5.29816
GOLIM4	-1.3569	6.0616	-6.87903	1.64071e-06	5.86674e-05	5.25824
CYB561D1	1.96465	9.12172	6.84423	1.75772e-06	6.15927e-05	5.18945
CDKN3	-1.13711	6.45256	-6.83702	1.78299e-06	6.22777e-05	5.17519
C16orf11	1.36303	8.15428	6.81489	1.86303e-06	6.40456e-05	5.13134
FOXB1	1.69446	9.22575	6.75294	2.1074e-06	6.97542e-05	5.00825
EBI3	-1.45283	5.13727	-6.71803	2.25954e-06	7.40395e-05	4.93863
SMAD5	-1.4332	6.01437	-6.71397	2.27792e-06	7.42819e-05	4.93053
SYCE2	1.37438	3.60329	6.71306	2.2821e-06	7.42819e-05	4.9287
GALR3	1.11018	15.5456	6.7	2.34249e-06	7.57445e-05	4.90261
NEUROG1	1.76641	9.94107	6.5605	3.10077e-06	9.20599e-05	4.62247
TMEM191B	1.01652	11.8661	6.55449	3.13867e-06	9.29038e-05	4.61033
CLEC4M	1.45856	5.57778	6.55131	3.15889e-06	9.33613e-05	4.60391
CRHR2	1.41668	12.5329	6.51491	3.40031e-06	9.79839e-05	4.53034
SERPINI1	-1.02735	4.98051	-6.50751	3.45172e-06	9.90284e-05	4.51534
TCN1	-3.35381	4.84734	-6.50401	3.47629e-06	9.94421e-05	4.50826
FAS	-1.11972	8.31251	-6.4639	3.77115e-06	0.000105716	4.42691
ARGLU1	-1.23686	10.7547	-6.45754	3.8202e-06	0.000106061	4.414
PLOD2	-2.29051	5.97298	-6.45128	3.86916e-06	0.000107085	4.40128
PAGE5	-1.08901	5.15457	-6.44754	3.8987e-06	0.000107599	4.39368
DCAF10	1.11896	9.94129	6.40829	4.22326e-06	0.00011446	4.31378
FAM19A2	-1.28604	4.79799	-6.36596	4.60473e-06	0.000121114	4.22737
LCN2	-1.94751	8.05662	-6.34235	4.8328e-06	0.000124722	4.17907
BPGM	-1.1445	9.84918	-6.33217	4.93463e-06	0.000126754	4.15823
RAB27B	-1.62555	8.17958	-6.32306	5.02773e-06	0.000128446	4.13956
LTF	-5.92562	6.29293	-6.31729	5.08762e-06	0.00012946	4.12773
SPSB4	1.542	11.3273	6.31612	5.09977e-06	0.00012946	4.12534
DEPDC1B	-1.32093	3.72772	-6.28901	5.39189e-06	0.000134128	4.06969
ADO	-1.13647	5.24638	-6.26017	5.72151e-06	0.000139326	4.0104
POLE2	-1.14877	3.89701	-6.21413	6.29145e-06	0.000147785	3.91551
TAS2R60	1.05715	4.04912	6.18711	6.65288e-06	0.000154328	3.8597
UTS2R	1.14422	14.9935	6.18172	6.72753e-06	0.000155823	3.84855
CLIC2	-1.40804	5.0315	-6.17688	6.79524e-06	0.00015702	3.83854
TSPAN10	1.20105	13.8347	6.17273	6.85388e-06	0.000158188	3.82995
CNTLN	-1.04918	5.73333	-6.17134	6.87368e-06	0.000158458	3.82707
C8orf38	-1.11424	4.33202	-6.15983	7.0395e-06	0.00016171	3.80325
LEPR	-1.20474	5.05341	-6.15743	7.07468e-06	0.000162138	3.79827
BET1	-1.08132	6.87266	-6.15441	7.11904e-06	0.000162774	3.79203
AOC3	-1.11665	3.02248	-6.15095	7.17025e-06	0.000163754	3.78487
SULT1B1	-1.05419	7.10815	-6.14809	7.21296e-06	0.000164169	3.77893
LRP3	1.24518	12.1142	6.14449	7.26699e-06	0.000164811	3.77147
CEBPA	1.10008	14.1727	6.13321	7.4391e-06	0.000168131	3.74809
CHN2	-1.0211	4.06854	-6.13014	7.4868e-06	0.000168819	3.7417
CEACAM4	-1.11412	10.009	-6.07984	8.31242e-06	0.000181902	3.63718
HMGB3P1	-1.35721	5.62719	-6.06446	8.58301e-06	0.000184875	3.60517
RTBDN	1.34389	7.4736	6.04259	8.98373e-06	0.000189787	3.55958
CEACAM3	-1.39746	4.98926	-6.0291	9.24043e-06	0.000193447	3.53143
LOC100506130	-1.28298	5.24279	-5.98096	1.02198e-05	0.000208818	3.43079
SLC25A37	-1.33477	7.01848	-5.91861	1.1649e-05	0.000230103	3.30003
PIP5K1C	1.13443	9.41137	5.90594	1.19638e-05	0.000233265	3.27339
SLPI	-2.86791	6.43109	-5.79562	1.51025e-05	0.000276644	3.04068
MARC2	-1.39759	4.4922	-5.77721	1.57035e-05	0.000283603	3.00171
ARL15	-1.2899	4.28635	-5.72806	1.74317e-05	0.000304176	2.89745
ANKDD1A	2.30423	7.21502	5.7223	1.76462e-05	0.000306813	2.88523
KLF10	-1.16698	10.352	-5.7184	1.77936e-05	0.000308008	2.87693
TMEM132A	1.00437	4.2631	5.70159	1.84418e-05	0.000317267	2.8412
HEMGN	-1.52635	7.10689	-5.67436	1.95438e-05	0.000330943	2.78325
CMTM2	-1.19698	7.35799	-5.67309	1.95969e-05	0.000331321	2.78054
ARL4A	-1.33007	6.66994	-5.65731	2.02681e-05	0.000340028	2.74692
SLC6A10P	-1.95343	4.74184	-5.64512	2.08029e-05	0.000346921	2.72092
CD226	-1.26867	8.49251	-5.63954	2.10526e-05	0.000349895	2.709
MYSM1	-1.01941	5.65978	-5.63561	2.12304e-05	0.000351327	2.70061
MBOAT2	-1.0591	6.36618	-5.62628	2.1658e-05	0.000355732	2.6807
SP5	1.336	8.80968	5.58602	2.36079e-05	0.000380426	2.59464
LOC649294	2.359	10.7771	5.53777	2.61843e-05	0.000408504	2.49127
WBP5	-1.33181	5.78918	-5.52123	2.71323e-05	0.000419289	2.45577
SYCP2	-1.20937	4.39309	-5.5163	2.74215e-05	0.000421762	2.44519
CCNB2	-1.03092	6.5836	-5.51114	2.77277e-05	0.000424805	2.43411
HBB	-2.17004	17.5179	-5.50345	2.81907e-05	0.000428546	2.41759
NCKAP1	-1.36161	4.71205	-5.50143	2.83134e-05	0.000429945	2.41325
ELFN1	1.41461	11.9092	5.49459	2.87342e-05	0.000435794	2.39853
NEXN	-1.31289	10.313	-5.47796	2.97824e-05	0.000447536	2.36278
SYNPO	1.49617	9.18336	5.47423	3.00229e-05	0.000450804	2.35475
LRRC23	-1.09819	7.16583	-5.46672	3.0513e-05	0.000456066	2.3386
KRT32	-1.16429	3.74913	-5.46151	3.0858e-05	0.00045947	2.32738
GINS2	-1.00928	6.323	-5.44901	3.1702e-05	0.000468831	2.30046
B3GAT2	1.97269	4.13785	5.42536	3.33643e-05	0.000487164	2.24947
MTRNR2L2	-1.41956	14.8756	-5.41587	3.40564e-05	0.000494073	2.22899
PSORS1C2	1.38722	8.9004	5.41303	3.42659e-05	0.000495528	2.22287
DEFA3	-4.60279	12.7471	-5.41001	3.44905e-05	0.000496577	2.21636
PLEK2	-1.62078	5.67004	-5.40782	3.46547e-05	0.000497844	2.21162
APOBEC3A	-1.13805	10.8334	-5.40142	3.51382e-05	0.000503053	2.1978
SPTA1	-1.76297	3.07049	-5.39233	3.58364e-05	0.000510702	2.17817
LYPD3	1.09362	8.15439	5.36082	3.83701e-05	0.000537428	2.11004
KHDRBS2	-1.49831	3.89144	-5.33444	4.06305e-05	0.000563051	2.05296
ANXA3	-2.76036	7.01604	-5.31946	4.19751e-05	0.000578258	2.02049
UCN2	1.24429	11.5142	5.26567	4.71888e-05	0.000633765	1.90377
CLC	-2.12352	9.0213	-5.25472	4.83284e-05	0.000644215	1.87998
AZU1	-2.02393	5.50595	-5.24932	4.89019e-05	0.00065009	1.86822
SEC14L4	-1.19079	2.8008	-5.24315	4.95645e-05	0.00065756	1.85481
LIMS1	-1.24262	11.3902	-5.24012	4.98927e-05	0.000660573	1.84823
ARHGAP18	-1.02704	8.75612	-5.22712	5.13294e-05	0.000675265	1.81994
LOC100507508	-1.54404	5.81192	-5.22327	5.17625e-05	0.000677093	1.81156
UCHL1	-1.95648	3.70382	-5.21522	5.26804e-05	0.000687265	1.79405
IL18	-1.06131	7.29971	-5.19705	5.48143e-05	0.000709128	1.75448
HJURP	-1.13548	3.67537	-5.19695	5.48267e-05	0.000709128	1.75425
OTUD6B	-1.26035	5.2468	-5.18035	5.68545e-05	0.000726722	1.71806
NT5C3	-1.03082	12.4596	-5.17362	5.76978e-05	0.000734149	1.70339
NLK	-1.01374	8.65021	-5.1576	5.97574e-05	0.00075474	1.66845
SNCA	-1.54696	10.6345	-5.15415	6.02106e-05	0.00075644	1.66093
SOX8	1.29091	9.12876	5.13229	6.31662e-05	0.000781202	1.61319
ABCB9	-1.40567	3.36654	-5.11348	6.58274e-05	0.00080341	1.57209
DKFZP434A062	1.0301	4.11691	5.11336	6.58454e-05	0.00080341	1.57182
CEP55	-1.03152	6.26381	-5.10621	6.68868e-05	0.000811043	1.55619
SDPR	-1.60028	10.6769	-5.08528	7.00332e-05	0.000841386	1.51041
FAM198B	-1.07689	11.6702	-5.0839	7.02467e-05	0.000842366	1.50738
JRKL	-1.09891	6.73243	-5.08304	7.03788e-05	0.000842391	1.50551
PAWR	-1.45207	6.29614	-5.07257	7.20178e-05	0.000856304	1.48258
CHI3L1	-3.07771	3.73676	-5.06971	7.2472e-05	0.000859618	1.47633
PLCH1	-1.06124	2.82564	-5.06502	7.32238e-05	0.000867485	1.46605
SPC25	-1.2898	5.66035	-5.04185	7.7055e-05	0.000900354	1.41528
GABRP	-1.44329	4.17519	-5.03759	7.77816e-05	0.000906302	1.40593
RASL11A	-1.02647	5.87161	-5.03751	7.77953e-05	0.000906302	1.40576
SNAP23	-1.00553	9.68295	-5.02603	7.97876e-05	0.000923992	1.38059
NOV	-1.04305	4.1773	-5.0228	8.03565e-05	0.000927882	1.37352
RHCE	-1.8969	3.87865	-5.00669	8.32609e-05	0.000950928	1.33818
ASPM	-1.00127	4.91932	-4.99716	8.50307e-05	0.000963562	1.31724
DEFA4	-3.87556	8.5704	-4.99668	8.512e-05	0.000963562	1.3162
BHLHE23	1.1306	11.9399	4.99145	8.61079e-05	0.000971938	1.30472
LRRC4	-1.46539	4.49296	-4.97063	9.01583e-05	0.000998672	1.25898
CRTAM	-1.13797	8.27113	-4.9648	9.13276e-05	0.0010065	1.24616
GRHL1	-1.82521	4.14899	-4.96315	9.16597e-05	0.00100903	1.24255
CCR3	-1.71046	5.27915	-4.94557	9.5292e-05	0.00103506	1.20388
CKS2	-1.02297	9.82378	-4.91957	0.000100932	0.00108192	1.14669
LOC100290566	1.04286	10.4071	4.91636	0.000101652	0.00108739	1.13962
HMMR	-1.0244	6.11206	-4.91609	0.000101713	0.00108739	1.13902
TRIM58	-1.66983	8.55644	-4.91432	0.000102111	0.00108861	1.13513
NEAT1	-1.16619	10.4426	-4.91023	0.000103041	0.00109554	1.12612
IL7	-1.0886	6.22301	-4.88461	0.000109058	0.00114277	1.06969
C1D	-1.01584	8.7837	-4.87967	0.000110258	0.0011535	1.0588
C21orf104	1.2079	7.90298	4.87605	0.000111147	0.00116156	1.05082
PRRG4	-1.04604	6.92916	-4.86395	0.000114169	0.0011843	1.02415
CNGB1	1.42875	4.38953	4.86315	0.000114371	0.00118556	1.02239
SLC45A3	-1.46258	8.18959	-4.85224	0.000117173	0.00120906	0.998329
BTNL8	-2.42888	3.82889	-4.84015	0.000120359	0.00123091	0.971662
TRMT61B	-1.16154	5.40654	-4.83532	0.000121657	0.00123838	0.960998
CAMP	-3.50107	7.87927	-4.83037	0.000123	0.00124831	0.950088
GRB10	-1.06092	7.7181	-4.82591	0.000124225	0.00125994	0.940235
MMP25	-1.1877	9.67929	-4.82511	0.000124446	0.00126152	0.938472
MS4A3	-2.5549	5.13888	-4.81872	0.000126226	0.00127561	0.924355
PIR	-1.14271	4.22897	-4.81548	0.000127137	0.00128415	0.917209
STEAP1	-1.21937	3.23404	-4.80948	0.000128843	0.00129737	0.903964
LPAR4	-1.95453	3.11301	-4.80256	0.000130842	0.00131143	0.888672
KIAA0125	-1.35584	9.00995	-4.79266	0.000133754	0.00133447	0.866801
CETN3	-1.00198	7.45655	-4.79039	0.00013443	0.00133917	0.86179
ELANE	-3.3432	6.79474	-4.76814	0.00014125	0.00139043	0.812631
SNCB	1.14962	6.30004	4.76756	0.000141433	0.00139056	0.811341
PCSK1N	1.24986	10.6108	4.76134	0.000143405	0.00140501	0.79759
RRM2	-1.04609	4.74553	-4.74299	0.000149387	0.00144984	0.757002
LINC00167	1.0762	4.91381	4.72723	0.000154726	0.00148985	0.722131
FPGT	-1.02222	6.86147	-4.72319	0.000156126	0.00149822	0.713184
DMXL2	-1.18285	5.64025	-4.72261	0.000156327	0.00149864	0.71191
SYT3	1.13099	4.698	4.71989	0.000157278	0.00150335	0.705885
GNB5	-1.07697	6.41088	-4.71928	0.000157492	0.00150466	0.704533
TYMS	-1.14876	8.12473	-4.71393	0.000159383	0.00151828	0.692688
FNBP1L	-1.02362	5.59339	-4.71365	0.000159483	0.00151849	0.692065
P2RY12	-1.5429	7.73942	-4.69849	0.000164964	0.00155543	0.658516
CEACAM6	-2.663	3.78467	-4.69105	0.000167729	0.00158012	0.642022
TUBA3C	-1.07235	11.1721	-4.68911	0.000168455	0.00158544	0.637731
PGRMC1	-1.4614	8.78013	-4.68675	0.000169346	0.00159229	0.632498
LHFP	-1.40579	6.74867	-4.67588	0.000173504	0.00161855	0.608419
GATA2	-1.37459	6.10653	-4.64544	0.00018571	0.00169888	0.540958
PGLYRP1	-3.22513	4.30207	-4.64354	0.0001865	0.00170305	0.536746
PBK	-1.0385	3.94789	-4.61349	0.000199463	0.00179182	0.470089
ABCC13	-1.87967	3.40601	-4.61209	0.00020009	0.00179358	0.46698
MYCT1	-1.60316	6.04635	-4.5991	0.000205987	0.00183052	0.438175
MME	-1.896	3.35195	-4.59863	0.000206205	0.00183164	0.437123
IL4	-1.95451	4.12816	-4.5484	0.000230757	0.00199527	0.325602
NFIB	-1.56389	4.08218	-4.5429	0.00023362	0.00201221	0.313379
KIAA0408	-1.08458	4.5958	-4.53617	0.000237169	0.00203651	0.29844
MYCN	1.23638	7.10719	4.53369	0.000238493	0.00204073	0.29292
CNKSR3	-1.09408	3.12731	-4.53227	0.000239256	0.00204547	0.289758
DUSP19	-1.01911	3.93617	-4.52785	0.000241636	0.00205953	0.279947
TMEM17	-1.37379	4.5056	-4.51332	0.00024964	0.00211031	0.247662
LOC100287813	3.76607	4.9049	4.50694	0.000253239	0.00213154	0.233481
SGCE	-1.34364	5.20145	-4.5017	0.000256235	0.00215121	0.221831
EFNB3	-1.19148	7.54798	-4.48972	0.000263218	0.00219573	0.195199
KBTBD6	-1.29528	3.58648	-4.48615	0.000265336	0.00220869	0.187262
KIF16B	-1.09394	6.01211	-4.48487	0.000266102	0.00221268	0.184406
LRP12	-1.06772	6.10183	-4.4761	0.000271394	0.0022382	0.164907
C7orf53	-1.28913	7.13903	-4.47078	0.000274652	0.00226032	0.153088
LOC100508196	-1.20894	3.91649	-4.46404	0.000278843	0.00228616	0.138096
MAOA	-1.33111	4.36878	-4.46322	0.000279359	0.00228875	0.136265
GATA1	-1.35948	6.42069	-4.43455	0.000297944	0.00239612	0.0725067
CEACAM8	-4.12322	4.97388	-4.43276	0.000299146	0.00240334	0.0685215
CENPM	-1.20781	4.28509	-4.43022	0.000300862	0.00241317	0.0628604
BPI	-2.05236	6.20625	-4.3766	0.000339428	0.00264788	-0.0564673
C19orf71	1.04777	3.61285	4.36715	0.000346722	0.00269133	-0.0774935
KRT23	-1.25413	6.66181	-4.36178	0.000350935	0.00271694	-0.089437
GNG11	-1.39357	13.7554	-4.34095	0.00036779	0.00281407	-0.135815
IGF2BP3	-1.33497	11.0276	-4.2984	0.000404799	0.00303407	-0.230566
HOXB9	-1.20099	3.36938	-4.28813	0.000414282	0.00308781	-0.253441
CCDC90A	-1.0066	8.46074	-4.27906	0.000422845	0.00313257	-0.273648
ANGPT1	-1.23536	5.8174	-4.27217	0.000429463	0.00317201	-0.288987
FAM81B	-1.3997	7.42076	-4.26379	0.000437661	0.00322124	-0.30766
TNFRSF17	-1.61774	8.20516	-4.26367	0.000437773	0.00322124	-0.307914
LOC642838	-1.5472	9.71765	-4.24866	0.000452849	0.00330857	-0.341342
SDHC	-1.08995	8.9677	-4.2463	0.000455271	0.0033176	-0.346608
PCOLCE2	-1.98281	3.10515	-4.24395	0.000457694	0.00333402	-0.351847
ORM2	-1.67841	5.43521	-4.24342	0.000458232	0.00333546	-0.353008
WFDC1	-1.78129	3.26372	-4.20632	0.000498255	0.00357107	-0.435645
TPST1	-1.34952	7.5006	-4.19548	0.000510599	0.00364222	-0.459786
WLS	-1.9697	5.35871	-4.17743	0.00053184	0.00375005	-0.499986
HIST1H4H	-1.02053	9.11984	-4.17634	0.000533156	0.00375798	-0.502423
NPBWR2	1.17753	4.20581	4.17312	0.000537044	0.0037813	-0.509588
FUT9	2.44915	3.76387	4.16404	0.000548175	0.00383351	-0.529816
SLC6A19	-1.07417	7.54865	-4.15394	0.000560821	0.00390522	-0.5523
PRKAR2B	-1.32577	11.1545	-4.14333	0.000574428	0.00397196	-0.57593
MELK	-1.01334	3.76953	-4.14143	0.000576902	0.00398183	-0.580166
GTSE1	-1.07565	4.21412	-4.12063	0.000604659	0.00412689	-0.626473
LOC100132147	1.10458	6.92017	4.11942	0.000606316	0.00413387	-0.629168
SKA3	-1.00259	4.29962	-4.11803	0.000608228	0.00414547	-0.63227
FKBP10	1.57901	3.83598	4.11366	0.000614268	0.00417792	-0.642004
SIAE	-1.03787	5.96167	-4.08882	0.000649734	0.00434969	-0.697289
ARHGAP6	-1.32226	6.27063	-4.06595	0.000684206	0.00452023	-0.748185
SLC1A3	-1.15868	4.47568	-4.06387	0.000687441	0.00453244	-0.752828
SLC2A5	-1.11701	6.04277	-4.05486	0.000701582	0.00459364	-0.772868
KIFC1	-1.33548	4.71509	-4.02258	0.000754723	0.00486794	-0.844701
SAP30	-1.18877	11.3685	-4.00307	0.000788756	0.00504758	-0.888075
VEGFC	-1.61608	6.2769	-3.99079	0.00081098	0.00515947	-0.915391
TMSB15A	-1.4621	6.27769	-3.98773	0.000816602	0.00518033	-0.922181
UGT2B17	-1.27114	5.12837	-3.97052	0.000849027	0.00534083	-0.960448
CA2	-1.06327	10.5451	-3.96318	0.000863232	0.0054134	-0.976751
NAA25	-1.03954	2.79493	-3.95643	0.000876522	0.00548386	-0.991761
ANK1	-1.35189	7.66183	-3.95622	0.000876948	0.00548477	-0.992238
TNFRSF10C	-1.1626	8.82162	-3.95222	0.000884915	0.00552755	-1.00112
CYP4F3	-1.58567	3.17297	-3.951	0.000887364	0.00553754	-1.00384
ZNF259P1	-1.01465	6.01017	-3.90593	0.000982595	0.00600935	-1.10392
MLF1IP	-1.01479	7.21122	-3.90115	0.000993276	0.00605954	-1.11453
PF4	-1.07264	15.5831	-3.90032	0.000995137	0.00606523	-1.11637
C2orf88	-1.04123	8.43012	-3.89971	0.000996512	0.00606655	-1.11772
MAP1B	-1.66417	3.22416	-3.89667	0.00100341	0.00609439	-1.12449
LOC100653245	-1.43391	7.90576	-3.88591	0.00102813	0.00620646	-1.14837
RAB33B	-1.40948	5.60961	-3.88293	0.00103508	0.00623304	-1.15497
ORM1	-1.58821	7.37767	-3.87782	0.00104712	0.00628622	-1.16632
TNFSF4	-1.139	8.31492	-3.87065	0.00106423	0.0063675	-1.18222
OLFM4	-3.43865	4.24534	-3.86148	0.00108654	0.00646547	-1.20256
CA4	-1.67728	3.07303	-3.85935	0.00109178	0.0064868	-1.20728
LGALSL	-1.19619	10.9484	-3.84877	0.00111823	0.00661785	-1.23074
CLEC1B	-1.47292	10.0565	-3.84765	0.00112105	0.00662722	-1.23321
BEND2	-1.57414	5.71171	-3.84035	0.00113971	0.00670249	-1.2494
PSD3	-1.11584	5.69024	-3.82901	0.00116933	0.00683359	-1.27453
MORC1	-1.04682	2.7772	-3.8211	0.00119042	0.00693292	-1.29205
CR1L	-1.25089	4.78637	-3.81393	0.0012099	0.00700799	-1.30795
HPGD	-1.0504	6.57895	-3.80919	0.00122292	0.00707088	-1.31843
SULT1C4	-1.08266	2.79654	-3.8062	0.00123123	0.00710839	-1.32506
TMEM40	-1.165	11.0042	-3.80364	0.00123837	0.00714544	-1.33073
COL17A1	-1.25322	2.94	-3.80216	0.00124253	0.00716521	-1.33401
ABCA13	-1.82897	3.22475	-3.80134	0.00124484	0.00717051	-1.33583
SLC18A2	-1.02567	2.93358	-3.79408	0.00126545	0.00724195	-1.3519
TRPM6	-1.02932	2.85117	-3.79005	0.00127701	0.00729534	-1.36081
P2RY1	-1.21431	6.01624	-3.78594	0.00128894	0.00734852	-1.36991
TMEFF1	-1.06265	3.67081	-3.77433	0.00132324	0.00749387	-1.39561
MANSC1	-1.29862	3.67959	-3.77407	0.00132401	0.00749536	-1.39619
CEACAM1	-1.03252	6.16772	-3.77233	0.00132922	0.00751306	-1.40003
C1orf216	-1.2411	5.36477	-3.77097	0.00133331	0.00753135	-1.40304
MPO	-1.5924	9.03384	-3.76128	0.00136284	0.0076606	-1.42447
HEPACAM2	-1.08809	2.93866	-3.75237	0.00139057	0.00776626	-1.44417
ANKRD22	-1.11896	6.62033	-3.73951	0.00143156	0.00793321	-1.47258
TMOD1	-1.33509	5.62247	-3.73908	0.00143296	0.00793413	-1.47354
MMP9	-1.76601	8.99314	-3.73308	0.00145253	0.00801531	-1.4868
HBG1	-2.95306	11.0266	-3.68612	0.00161509	0.00874729	-1.59046
LAMC1	-1.20739	5.91241	-3.68176	0.0016311	0.00882182	-1.60009
TTC25	-1.12821	4.66794	-3.66813	0.00168208	0.00904263	-1.63014
LOC727916	1.20758	3.46846	3.65797	0.00172109	0.00919181	-1.65252
GPR37	-1.03395	3.1816	-3.65462	0.00173417	0.00924401	-1.6599
C2orf65	-1.38619	4.29084	-3.63479	0.00181354	0.00957853	-1.70357
LRRIQ3	-1.43613	4.69366	-3.63098	0.0018292	0.00964822	-1.71195
TMEM217	-1.0174	3.28524	-3.63082	0.00182988	0.00964922	-1.71231
SYBU	-1.36056	3.44611	-3.62511	0.0018536	0.00974286	-1.72488
PRUNE2	-1.73311	4.51851	-3.62451	0.00185609	0.00975243	-1.72618
NEURL3	-1.20425	5.6219	-3.59177	0.00199838	0.0103614	-1.79818
ESAM	-1.14758	8.16231	-3.58915	0.00201021	0.0104014	-1.80393
DHCR24	-1.08192	5.07457	-3.58486	0.00202976	0.0104666	-1.81335
THRB	-1.33957	5.47382	-3.58312	0.0020377	0.0104938	-1.81716
CXorf69	-1.06216	3.87557	-3.5813	0.00204608	0.0105182	-1.82115
CAPN6	2.38353	3.93864	3.5676	0.00211028	0.0107601	-1.85124
MEIS3P1	-1.44859	7.64813	-3.56733	0.00211157	0.0107626	-1.85183
CD36	-1.04772	11.7654	-3.56276	0.00213341	0.0108371	-1.86185
LOC100132363	-1.19027	3.17845	-3.55525	0.00216984	0.0109809	-1.87833
CTSG	-2.50792	9.37392	-3.55272	0.00218222	0.0110279	-1.88387
UGT2B15	-1.27881	4.51452	-3.53422	0.00227507	0.0114015	-1.92442
LTBP1	-1.37979	7.72371	-3.50732	0.00241713	0.0119545	-1.98331
TMCC2	-1.00322	8.05017	-3.5034	0.00243853	0.012035	-1.99188
WDR35	1.10452	4.66791	3.50169	0.00244792	0.012052	-1.99561
CACNG6	-1.93665	5.99323	-3.4916	0.00250413	0.0122794	-2.01767
LOC401847	-1.33579	5.17395	-3.49028	0.00251159	0.0123098	-2.02057
SFRP5	-1.31765	2.92342	-3.47907	0.00257569	0.0125612	-2.04505
LOC100131289	-1.33379	4.54824	-3.47381	0.00260634	0.0126508	-2.05653
AVPR1A	-1.37035	3.3507	-3.47313	0.00261036	0.012664	-2.05803
SYNM	-1.10044	6.55699	-3.47114	0.00262205	0.0127176	-2.06237
FAM46C	-1.10186	7.49129	-3.4709	0.00262345	0.0127191	-2.06289
SSPN	-1.15188	6.61236	-3.45172	0.00273902	0.0131579	-2.10473
PROK2	-1.20002	9.58912	-3.44826	0.00276041	0.013238	-2.11228
GP1BA	-1.37474	10.0712	-3.43247	0.00286008	0.0136094	-2.14669
BAMBI	-1.16898	8.0448	-3.43191	0.00286367	0.0136174	-2.14791
CSMD2	2.23358	3.76673	3.42918	0.0028813	0.0136804	-2.15386
PROS1	-1.63079	7.03813	-3.4272	0.00289414	0.0137314	-2.15817
ADM	-1.22075	9.686	-3.42586	0.00290285	0.0137627	-2.16109
PRDM7	-1.04433	3.1518	-3.40132	0.00306721	0.0143682	-2.21447
SRGAP1	-1.08068	3.02899	-3.39988	0.00307711	0.0144008	-2.2176
LOC100505869	-1.00027	3.20889	-3.38674	0.00316914	0.0147574	-2.24614
KREMEN1	-1.00045	5.56144	-3.38436	0.00318614	0.0148116	-2.25132
LOC100287723	-1.07456	10.8888	-3.37656	0.0032423	0.0150198	-2.26824
DUSP13	-1.0101	2.71729	-3.37454	0.00325707	0.0150751	-2.27264
ZNF154	1.59155	5.23142	3.36632	0.00331759	0.0152673	-2.29046
JAM3	-1.08281	6.74934	-3.36592	0.00332055	0.0152767	-2.29133
ZIC1	1.9874	4.0404	3.35743	0.00338431	0.0155052	-2.30973
RASSF10	-1.60916	3.13417	-3.35019	0.00343967	0.0157184	-2.32543
TPM1	-1.26549	9.9524	-3.3445	0.00348373	0.0158679	-2.33774
CCR6	-1.04489	6.09609	-3.34044	0.00351558	0.0159833	-2.34655
RYR2	-1.57181	3.64337	-3.33677	0.00354461	0.0160928	-2.3545
NID1	-1.04043	4.49751	-3.32542	0.00363573	0.0163851	-2.37904
SELP	-1.23194	8.82097	-3.31823	0.00369469	0.0165821	-2.39458
UTS2D	-1.11615	2.89322	-3.30964	0.00376638	0.0168421	-2.41315
TNFAIP6	-1.18379	5.9403	-3.30704	0.0037883	0.0169208	-2.41876
LOC284412	-1.36271	5.09088	-3.2982	0.00386387	0.0172035	-2.43783
GPR133	-1.18306	5.06582	-3.28532	0.00397672	0.0175885	-2.46563
MGAT3	-1.26496	5.52284	-3.28407	0.00398782	0.0176192	-2.46832
MIR600HG	-1.01092	3.70093	-3.28201	0.0040062	0.0176845	-2.47276
LOC728543	2.38137	3.73074	3.28179	0.00400819	0.0176893	-2.47323
IFI27	-1.09106	6.4186	-3.28061	0.00401877	0.017728	-2.47578
CD24	-1.36818	8.40305	-3.279	0.00403323	0.0177758	-2.47925
LACTB2	-1.03863	7.46102	-3.2725	0.00409222	0.0179832	-2.49326
ISLR2	-1.05304	3.45865	-3.26532	0.00415828	0.0182041	-2.50871
ECRP	-1.04002	6.30934	-3.26425	0.00416823	0.0182354	-2.51101
SLC2A4	2.26262	3.70974	3.26093	0.00419924	0.0183404	-2.51816
HRASLS2	-1.05476	6.14562	-3.26069	0.00420148	0.0183404	-2.51867
TTC7B	-1.17825	9.48274	-3.25909	0.00421646	0.0183849	-2.52211
OCLN	-1.50701	4.84133	-3.25129	0.00429045	0.018637	-2.53888
CXCR1	-1.17487	6.95661	-3.25071	0.00429609	0.0186573	-2.54015
NID2	-1.13017	4.97481	-3.25026	0.00430039	0.0186677	-2.54111
PPBP	-1.17559	15.0354	-3.23525	0.00444674	0.0191575	-2.57337
ENTHD1	-1.30833	3.90464	-3.20849	0.00471976	0.0200659	-2.63076
ZNF667	-1.54303	3.83827	-3.20786	0.0047264	0.0200818	-2.63211
KLF5	-1.14486	5.61812	-3.20416	0.00476544	0.0202337	-2.64003
C12orf33	-1.20721	2.6938	-3.19634	0.00484906	0.0205265	-2.65677
PAGE2	-1.29614	5.07703	-3.19368	0.00487787	0.0206084	-2.66247
LUZP2	-1.42373	2.81451	-3.19032	0.00491446	0.0207357	-2.66966
LOC100130193	-1.04874	4.2033	-3.18308	0.00499417	0.0210182	-2.68513
PKD2L1	-1.09414	4.93377	-3.18293	0.00499584	0.0210207	-2.68545
IGKV1D-8	-1.24977	4.52175	-3.18119	0.00501518	0.0210749	-2.68917
ANKRD19P	1.75355	3.43001	3.17943	0.00503483	0.0211394	-2.69293
PPP1R14C	1.61914	3.48116	3.17914	0.00503811	0.0211486	-2.69355
ALPL	-1.08534	3.20079	-3.17727	0.00505904	0.0212047	-2.69754
GYPA	-1.05057	3.00887	-3.17619	0.00507121	0.0212375	-2.69985
MARCO	-1.07251	12.0531	-3.17479	0.00508702	0.021286	-2.70284
DNAH12	-1.39964	5.56925	-3.16957	0.00514634	0.0214879	-2.71399
SYTL4	-1.14911	7.01259	-3.16533	0.00519511	0.021627	-2.72306
CRNDE	-1.18667	4.40823	-3.16094	0.00524597	0.021797	-2.73242
ITGA2	-1.2083	4.02231	-3.1595	0.00526273	0.0218482	-2.73548
HNF4A	1.39378	3.1327	3.14331	0.00545521	0.0224099	-2.76999
DDX43	-1.4911	6.73622	-3.14312	0.00545752	0.0224146	-2.77039
ZNF620	-1.0415	2.68755	-3.12784	0.00564559	0.0230086	-2.80292
LOC100131176	-1.1604	4.9474	-3.11023	0.00587019	0.0236824	-2.84034
FAM20A	-1.16339	6.45935	-3.10592	0.00592651	0.0238543	-2.8495
TRPV4	-1.03171	4.86152	-3.09882	0.00602026	0.0241536	-2.86454
HTRA1	-1.59753	8.71732	-3.08917	0.00615017	0.0245593	-2.885
TFPI	-1.0471	8.08764	-3.08198	0.0062487	0.0248313	-2.90023
GUCY1B3	-1.10502	7.69969	-3.08092	0.00626341	0.0248797	-2.90248
UPK3A	1.80836	6.33216	3.07439	0.00635447	0.0251723	-2.91631
WASF3	-1.21859	6.67044	-3.07394	0.00636075	0.0251847	-2.91725
FAM155B	-1.05667	3.02974	-3.06825	0.00644125	0.0254408	-2.92929
ANO5	-1.08504	4.30392	-3.04869	0.0067253	0.0263301	-2.97059
ADRA2A	-1.15587	6.32807	-3.04292	0.00681142	0.026577	-2.98276
FSTL4	-1.2652	4.41087	-3.04075	0.00684418	0.0266836	-2.98735
WWC1	-1.12098	4.94815	-3.03289	0.00696376	0.0270529	-3.00391
GPR97	-1.11463	4.64682	-3.0326	0.0069682	0.0270648	-3.00452
S100P	-1.20602	10.7857	-3.02636	0.00706457	0.0273577	-3.01764
ACADL	1.84675	3.80344	3.02552	0.00707779	0.0273873	-3.01943
LPL	-1.20803	6.19389	-3.02273	0.00712135	0.0275062	-3.02529
LOC645195	-1.06123	3.48751	-3.02256	0.00712395	0.0275062	-3.02564
PRKD1	-1.09059	3.01097	-3.02137	0.00714265	0.0275621	-3.02815
LIPH	-1.33169	4.43497	-3.01571	0.00723227	0.0278421	-3.04006
GSTA5	-1.60353	4.82956	-3.00838	0.00734986	0.0282006	-3.05546
FRMD4A	1.17115	6.55799	2.99941	0.00749626	0.0286501	-3.07429
RAB3C	-1.24511	3.95346	-2.99434	0.00758024	0.0289147	-3.08492
GMPR	-1.00121	9.73009	-2.98345	0.00776385	0.0294671	-3.10776
FBF1	1.15673	6.80417	2.9764	0.00788501	0.0298333	-3.12253
CNTNAP2	-1.61181	4.95533	-2.97354	0.0079346	0.0299631	-3.1285
BACE2	-1.05933	7.70188	-2.96974	0.00800102	0.0301152	-3.13645
FLT3	-1.0122	8.09214	-2.9669	0.00805098	0.0302568	-3.14238
MYO15A	-1.15987	3.57551	-2.96025	0.00816938	0.0305903	-3.1563
LINC00328	-1.01261	5.14629	-2.9573	0.00822236	0.0307299	-3.16245
HDC	-1.26924	8.46127	-2.94687	0.00841246	0.0312506	-3.18422
SERPINB10	-1.1244	3.76415	-2.94572	0.00843369	0.0312958	-3.18662
ZNF385D	-1.10381	5.39978	-2.94039	0.00853264	0.0315764	-3.19773
ASGR2	-1.00587	12.2537	-2.93416	0.00864973	0.0319226	-3.2107
TAF13	-1.99151	4.50826	-2.92304	0.00886272	0.0325033	-3.23384
TRIM64	-1.00431	2.86019	-2.92009	0.00892011	0.0326587	-3.23998
NEURL1B	-1.18949	5.71101	-2.91726	0.00897546	0.032843	-3.24587
CAPN11	-1.17931	2.87114	-2.91269	0.00906556	0.033082	-3.25536
PPFIA4	-1.15318	5.2231	-2.89585	0.00940507	0.0340777	-3.2903
CTDSPL	-1.10382	8.54892	-2.89041	0.00951737	0.0343956	-3.30157
CTTN	-1.00966	6.31283	-2.88742	0.00957952	0.0345692	-3.30776
LOC100130713	1.08537	6.29611	2.86194	0.0101263	0.0361561	-3.36043
TP53TG3	-1.09694	5.60253	-2.85014	0.0103895	0.0368608	-3.38475
LCE2D	1.1209	9.06786	2.84663	0.0104691	0.0371097	-3.39199
COCH	-1.05872	5.23173	-2.84195	0.010576	0.0373804	-3.40161
EDAR	1.1733	5.23898	2.83957	0.0106309	0.0374799	-3.40652
LOC389607	-1.25363	12.2679	-2.83635	0.0107054	0.037688	-3.41313
DOCK3	1.00364	5.75722	2.83625	0.0107078	0.0376898	-3.41334
GJA4	-1.06177	3.48992	-2.83027	0.0108478	0.0381073	-3.42564
HTRA3	-1.35763	3.63629	-2.82264	0.0110287	0.0385906	-3.4413
CLEC18A	1.66782	5.05048	2.81212	0.011283	0.0392701	-3.46287
ANGPT2	2.1578	3.97712	2.80983	0.0113392	0.0394168	-3.46757
CHIT1	-1.76614	4.04147	-2.79971	0.0115905	0.0401831	-3.48829
CYP7A1	2.49408	4.42551	2.78654	0.0119256	0.041057	-3.51522
SH3BGRL2	-1.02512	9.56832	-2.78163	0.0120526	0.0413827	-3.52523
PTH2	1.02981	6.38353	2.77988	0.0120983	0.041512	-3.5288
IGLV6-57	-1.21543	4.67429	-2.76961	0.0123696	0.0422636	-3.54973
C12orf28	1.15903	3.18079	2.76663	0.0124494	0.0424548	-3.5558
SLED1	-1.66061	6.19665	-2.76445	0.0125082	0.0425887	-3.56025
LEFTY1	-1.08201	7.6029	-2.76213	0.012571	0.0427294	-3.56497
PLA2G4C	-1.30751	6.59995	-2.7603	0.0126206	0.0428523	-3.56869
C1QB	-1.30041	7.96432	-2.75767	0.0126923	0.043051	-3.57403
OOEP	-1.16934	3.85401	-2.75365	0.0128029	0.0433135	-3.58221
PTPRH	-1.04794	3.72694	-2.75107	0.0128742	0.0435175	-3.58745
PGA3	-1.19555	7.25374	-2.73604	0.0132977	0.0445874	-3.61795
ARHGAP20	1.87916	3.54308	2.72935	0.0134904	0.0451254	-3.6315
DDAH1	-1.31915	4.14513	-2.72812	0.0135261	0.0451985	-3.63398
PPARG	-1.34605	3.9271	-2.72255	0.0136892	0.0456195	-3.64527
EGF	-1.30366	5.99221	-2.71823	0.0138168	0.0459274	-3.65399
GSTM2P1	1.0203	3.03359	2.71676	0.0138603	0.0460093	-3.65696
LY6G6F	-1.02261	7.97389	-2.71314	0.0139685	0.0462429	-3.66427
TNS1	-1.02782	6.91327	-2.71277	0.0139798	0.0462661	-3.66503
MMRN1	-1.5342	6.07313	-2.70953	0.0140773	0.0465168	-3.67157
THBS4	-1.03185	3.6615	-2.70321	0.0142695	0.0470331	-3.68432
HS3ST1	-1.01956	6.66738	-2.70123	0.0143301	0.0471374	-3.6883
MRVI1	-1.07657	7.37992	-2.69477	0.0145299	0.0476907	-3.70131
LOC151009	-1.01003	4.85059	-2.69325	0.0145774	0.0477667	-3.70439
KLRAP1	-1.15207	3.98893	-2.68961	0.0146914	0.0480999	-3.7117
ZNF354C	1.46689	3.33373	2.68894	0.0147125	0.0481448	-3.71305
TM7SF4	-1.07272	3.50539	-2.68658	0.0147871	0.0483487	-3.7178
DNAI1	1.60159	3.46269	2.68361	0.0148815	0.0486037	-3.72378
MALL	-1.10559	4.14888	-2.6807	0.0149745	0.0488337	-3.72963
PRTN3	-1.02641	5.42938	-2.67477	0.0151658	0.0493151	-3.74154
CLEC2L	-1.27889	4.98192	-2.67168	0.015266	0.0495589	-3.74773
CALD1	-1.07172	6.57525	-2.67123	0.0152807	0.0495739	-3.74863
